# Supplementary material for: 2-Butoxytetrahydrofuran, Isolated from Holothuria scabra, Attenuates Aggregative and Oxidative Properties of α-Synuclein and Alleviates Its Toxicity in a Transgenic Caenorhabditis elegans Model of Parkinson’s Disease
Source: ACS Chem Neurosci. 2024 May 10;15(11):2182–97. doi: 10.1021/acschemneuro.4c00008 (PMC11157484; doi:10.1021/acschemneuro.4c00008)
Supplement: Supplementary file 2 — cn4c00008_si_002.xlsx [file cn4c00008_si_002.xlsx]

## Sheet: Sheet1
Gene_id	Fold Change	LogFC	P-Value	Gene Symbol	Description
gene-CELE_C32H11.1	6.15074	2.62076	1.3e-25	irg-6	CUB_2 domain-containing protein
gene-CELE_ZK666.6	3.89768	1.96262	8.27e-20	clec-60	VWFA domain-containing protein
gene-CELE_F28F8.2	0.288682	-1.79245	7.77e-17	acs-2	fatty Acid CoA Synthetase family
gene-CELE_T22F3.11	0.303764	-1.71898	6.35e-14	T22F3.11	MFS domain-containing protein
gene-CELE_F11G11.10	0.304816	-1.71399	1.55e-13	col-17	COLlagen
gene-CELE_T01B7.7	0.275726	-1.85869	3.08e-12	rol-6	Cuticle collagen rol-6
gene-CELE_T10B10.1	0.285479	-1.80854	8.82e-12	col-41	Col_cuticle_N domain-containing protein
gene-CELE_F21F8.4	2.75262	1.46081	2.52e-10	asp-12	Peptidase A1 domain-containing protein
gene-CELE_F32A5.5	0.378363	-1.40216	4.62e-10	aqp-1	AQuaPorin or aquaglyceroporin related
gene-CELE_F30B5.1	0.394895	-1.34046	2.89e-09	dpy-13	Cuticle collagen dpy-13
gene-CELE_C29E4.1	0.347545	-1.52473	6.71e-09	col-90	Putative cuticle collagen 90
gene-CELE_Y41E3.2	0.427226	-1.22693	6.94e-08	dpy-4	Col_cuticle_N domain-containing protein
gene-CELE_F30H5.3	0.437886	-1.19137	8.42e-08	F30H5.3	Uncharacterized protein
gene-CELE_C42D4.3	0.407079	-1.29662	1.11e-07	C42D4.3	DB domain-containing protein
gene-CELE_F27C1.8	0.434206	-1.20355	1.22e-07	dpy-5	Cuticle collagen dpy-5
gene-CELE_B0491.2	0.387683	-1.36705	1.74e-07	sqt-1	Cuticle collagen sqt-1
gene-CELE_C01B12.1	0.408171	-1.29275	2.44e-07	sqt-2	Col_cuticle_N domain-containing protein
gene-CELE_ZK112.6	11.224	3.48851	3.37e-07	ZK112.6	Uncharacterized protein
gene-CELE_F57B7.3	0.29196	-1.77616	4.43e-07	col-156	Col_cuticle_N domain-containing protein
gene-CELE_F55G11.4	0.481345	-1.05486	1.77e-06	F55G11.4	CUB_2 domain-containing protein
gene-CELE_Y48G8AL.12	0.35728	-1.48487	4.23e-06	Y48G8AL.12	Uncharacterized protein
gene-CELE_C45G7.3	1.95098	0.964197	6.03e-06	ilys-3	Invertebrate-type lysozyme 3
gene-CELE_ZC168.5	0.442329	-1.17681	6.11e-06	grl-21	Ground-like domain-containing protein
gene-CELE_F47F6.1	0.475609	-1.07215	6.76e-06	lin-42	PAS domain-containing protein
gene-CELE_R13H4.8	0.208519	-2.26175	7.29e-06	R13H4.8	Uncharacterized protein
gene-CELE_K08D8.4	2.01068	1.00768	7.75e-06	K08D8.4	CUB domain-containing protein
gene-CELE_ZK180.6	0.440962	-1.18127	8.09e-06	ZK180.6	Uncharacterized protein
gene-CELE_F11G11.12	0.503306	-0.990492	8.42e-06	col-73	Col_cuticle_N domain-containing protein
gene-CELE_W06D12.3	0.4757	-1.07188	8.92e-06	fat-5	Delta(9)-fatty-acid desaturase fat-5
gene-CELE_F58B3.2	2.96567	1.56836	1.14e-05	lys-5	Lysozyme-like protein 5
gene-CELE_F45E4.7	0.377068	-1.4071	1.16e-05	nep-16	Peptidase_M13_N domain-containing protein
gene-CELE_F11A5.3	3.19444	1.67556	1.27e-05	F11A5.3	Uncharacterized protein
gene-CELE_C28C12.3	4.51708	2.17539	1.54e-05	C28C12.3	Uncharacterized protein
gene-CELE_F13A2.2	2.33944	1.22617	1.63e-05	F13A2.2	Uncharacterized protein
gene-CELE_T07H8.11	2.03433	1.02456	1.64e-05	T07H8.11	Uncharacterized protein
gene-CELE_C24A8.1	2.41527	1.27218	1.64e-05	dop-6	G_PROTEIN_RECEP_F1_2 domain-containing protein
gene-CELE_ZK1290.3	0.476139	-1.07054	1.93e-05	rol-8	Cuticle collagen 6
gene-CELE_F59D8.2	0.545512	-0.874318	2.28e-05	vit-4	Vitellogenin-4
gene-CELE_E01G6.1	0.450485	-1.15045	2.63e-05	E01G6.1	Uncharacterized protein
gene-CELE_F39B2.10	1.82238	0.865823	2.75e-05	dnj-12	DNaJ domain (prokaryotic heat shock protein)
gene-CELE_F22F7.3	0.320147	-1.64319	2.9e-05	F22F7.3	Glycosyltransferase family 92 protein
gene-CELE_C32H11.4	2.56162	1.35705	2.99e-05	C32H11.4	CUB_2 domain-containing protein
gene-CELE_C50F7.2	0.324586	-1.62333	3.79e-05	clx-1	CoLlagen sequence X-hybridizing
gene-CELE_C09G5.6	0.410795	-1.28351	3.94e-05	bli-1	Cuticle collagen bli-1
gene-CELE_K09F6.13	1.85916	0.894649	4.02e-05	K09F6.13	Uncharacterized protein
gene-CELE_C15C8.8	0.255114	-1.97079	5.42e-05	C15C8.8	Uncharacterized protein
gene-CELE_Y65B4BR.1	1.81166	0.857314	6.01e-05	Y65B4BR.1	Lipase_GDSL domain-containing protein
gene-CELE_K12G11.3	0.561917	-0.831572	6.07e-05	sodh-1	Alcohol dehydrogenase 1
gene-CELE_Y65B4BR.6	0.544861	-0.87604	6.24e-05	grl-16	Ground-like domain-containing protein
gene-CELE_H02F09.2	6.61911	2.72664	6.48e-05	H02F09.2	Uncharacterized protein
gene-CELE_C55B7.4	0.563935	-0.826398	7.22e-05	acdh-1	Acyl CoA DeHydrogenase
gene-CELE_C05E7.3	2.02364	1.01695	8.26e-05	C05E7.3	Uncharacterized protein
gene-CELE_C23G10.11	0.475273	-1.07317	8.5e-05	C23G10.11	Uncharacterized protein
gene-CELE_T06E4.12	0.301473	-1.7299	8.63e-05	T06E4.12	Uncharacterized protein
gene-CELE_K08C7.5	0.557462	-0.843054	9.89e-05	fmo-2	Dimethylaniline monooxygenase [N-oxide-forming]
gene-CELE_ZC455.9	0.00814087	-6.9406	9.96e-05	srbc-44	Serpentine Receptor%2C class BC (class B-like)
gene-CELE_R07E5.15	0.329978	-1.59956	0.000113737	R07E5.15	Uncharacterized protein
gene-CELE_K10H10.4	0.446122	-1.16449	0.000115244	K10H10.4	Uncharacterized protein
gene-CELE_H02F09.3	1.86706	0.900772	0.000140233	H02F09.3	Uncharacterized protein
gene-CELE_F41G3.3	0.434689	-1.20194	0.000140465	F41G3.3	Uncharacterized protein
gene-CELE_F09G8.6	0.45902	-1.12337	0.000144752	col-91	Putative cuticle collagen 91
gene-CELE_C29F4.1	0.565476	-0.822462	0.000145195	col-125	Col_cuticle_N domain-containing protein
gene-CELE_M01G12.7	2.64538	1.40348	0.000147678	M01G12.7	Decapping nuclease
gene-CELE_T18H9.1	0.462799	-1.11154	0.000156559	grd-6	Ground-like domain-containing protein
gene-CELE_E01G4.6	0.519883	-0.943741	0.000159293	E01G4.6	Uncharacterized protein
gene-CELE_Y75B8A.44	4.51247	2.17392	0.00016937	Y75B8A.44	Uncharacterized protein
gene-CELE_F41E7.1	0.528897	-0.918942	0.000176917	slc-9B.1	Na_H_Exchanger domain-containing protein
gene-CELE_C45G7.2	1.74167	0.80047	0.000179283	ilys-2	Invertebrate-type lysozyme 2
gene-CELE_F49E10.2	0.485499	-1.04246	0.000186241	F49E10.2	Uncharacterized protein
gene-CELE_F53C3.8	2.11882	1.08326	0.000200986	F53C3.8	Uncharacterized protein
gene-CELE_Y75B7AR.1	0.449025	-1.15513	0.000203413	Y75B7AR.1	Uncharacterized protein
gene-CELE_C01G5.7	3.00498	1.58735	0.000210713	C01G5.7	C2H2-type domain-containing protein
gene-CELE_F37B4.7	0.579348	-0.787499	0.000213138	folt-2	Folate-like transporter 2
gene-CELE_Y42H9B.1	0.500312	-0.999099	0.000217572	col-115	COLlagen
gene-CELE_T22B3.1	0.197353	-2.34115	0.00023063	dpy-20	Protein dumpy-20
gene-CELE_ZK265.2	0.504663	-0.986609	0.00023996	col-63	Col_cuticle_N domain-containing protein
gene-CELE_F33D11.3	0.475936	-1.07116	0.000247226	col-54	Col_cuticle_N domain-containing protein
gene-CELE_Y71H2AR.2	2.89858	1.53535	0.000275399	Y71H2AR.2	Pept_C1 domain-containing protein
gene-CELE_F56A6.5	2.52921	1.33869	0.000280914	F56A6.5	RING-type domain-containing protein
gene-CELE_F54C9.4	0.553633	-0.852997	0.000284827	col-38	Col_cuticle_N domain-containing protein
gene-CELE_B0391.6	2.03723	1.02661	0.000285915	fbxa-154	F-box domain-containing protein
gene-CELE_C42D4.13	0.318543	-1.65044	0.000294925	C42D4.13	Uncharacterized protein
gene-CELE_T11B7.2	1.73614	0.795887	0.000295063	T11B7.2	Uncharacterized protein
gene-CELE_B0281.7	3.15196	1.65625	0.000299766	B0281.7	-
gene-CELE_C17D12.2	0.454607	-1.13731	0.000337425	unc-75	RRM domain-containing protein
gene-CELE_R12A1.3	0.514264	-0.95942	0.000346285	R12A1.3	BPTI/Kunitz inhibitor domain-containing protein
gene-CELE_F09B9.1	0.559414	-0.838011	0.000348642	oac-14	NRF domain-containing protein
gene-CELE_C03A7.2	0.204129	-2.29245	0.000352577	C03A7.2	Uncharacterized protein
gene-CELE_F42C5.7	0.572833	-0.803814	0.000365071	grl-4	Ground-like domain-containing protein
gene-CELE_R12E2.14	0.459751	-1.12108	0.000366398	R12E2.14	Uncharacterized protein
gene-CELE_C06G1.1	0.531215	-0.912633	0.000378306	C06G1.1	BPI2 domain-containing protein
gene-CELE_T21G5.1	0.222188	-2.17015	0.000382556	T21G5.1	Tyrosine-protein kinase
gene-CELE_ZK180.5	0.595631	-0.747508	0.000411813	ZK180.5	Uncharacterized protein
gene-CELE_Y47D7A.6	8.74126	3.12784	0.00041343	Y47D7A.6	Uncharacterized protein
gene-CELE_T23F1.6	0.504901	-0.985927	0.000416055	pqn-71	Prion-like-(Q/N-rich)-domain-bearing protein
gene-CELE_R02F11.1	0.579641	-0.786769	0.000423213	R02F11.1	Uncharacterized protein
gene-CELE_C03A7.14	0.560899	-0.834187	0.00042557	abu-8	Activated in Blocked Unfolded protein response
gene-CELE_Y9D1A.2	0.446239	-1.16411	0.000445836	Y9D1A.2	-
gene-CELE_F54F7.2	0.578721	-0.789059	0.000465511	F54F7.2	Uncharacterized protein
gene-CELE_F45E6.4	0.35428	-1.49704	0.000467602	lips-1	LIPaSe related
gene-CELE_K01D12.3	0.35428	-1.49704	0.000467602	K01D12.3	-
gene-CELE_Y46C8AL.3	2.26032	1.17653	0.000468234	clec-70	C-type lectin domain-containing protein
gene-CELE_Y113G7B.1	2.39216	1.25831	0.000468899	fbxa-116	F-box domain-containing protein
gene-CELE_M195.2	0.444585	-1.16947	0.000492138	M195.2	Uncharacterized protein
gene-CELE_C18E9.7	0.525272	-0.928863	0.000493518	C18E9.7	Fibronectin type-III domain-containing protein
gene-CELE_F38B6.2	0.325277	-1.62026	0.000560744	F38B6.2	Uncharacterized protein
gene-CELE_F20B10.3	0.481721	-1.05373	0.000567173	F20B10.3	Uncharacterized protein
gene-CELE_ZC482.2	2.45212	1.29403	0.000576244	irld-60	Insulin/EGF-Receptor L Domain protein
gene-CELE_Y57E12B.11	3.18871	1.67297	0.000591283	Y57E12B.11	Uncharacterized protein
gene-CELE_F53F4.2	3.83751	1.94017	0.00059626	F53F4.2	Uncharacterized protein
gene-CELE_Y39H10A.1	2.70632	1.43633	0.000616405	Y39H10A.1	Uncharacterized protein
gene-CELE_F53B1.4	0.581195	-0.782905	0.00065168	bus-5	NAD(P)-bd_dom domain-containing protein
gene-CELE_T20G5.15	1.70346	0.768468	0.000656922	T20G5.15	-
gene-CELE_D1054.19	95.5741	6.57855	0.000667207	D1054.19	Uncharacterized protein
gene-CELE_F22E5.11	95.5741	6.57855	0.000667207	F22E5.11	BTB domain-containing protein
gene-CELE_C39B10.4	0.173173	-2.52972	0.000672116	C39B10.4	Uncharacterized protein
gene-CELE_ZK1251.2	1.80968	0.855733	0.000688318	ins-7	putative insulin-like peptide beta-type 4
gene-CELE_C09G5.4	0.59168	-0.757112	0.000694283	col-39	Cuticle collagen 39
gene-CELE_K09E9.7	8.28424	3.05037	0.000700954	K09E9.7	Uncharacterized protein
gene-CELE_F33D4.6	0.573805	-0.801367	0.000710829	F33D4.6	Uncharacterized protein
gene-CELE_F09B12.1	0.575027	-0.798298	0.000720641	mlt-9	Uncharacterized protein
gene-CELE_M02G9.1	0.532713	-0.908571	0.000723994	M02G9.1	Uncharacterized protein
gene-CELE_C49G7.12	1.63399	0.708399	0.000734572	C49G7.12	Uncharacterized protein
gene-CELE_ZK1067.7	0.604876	-0.72529	0.00073541	abu-14	Activated in Blocked Unfolded protein response
gene-CELE_F19B10.13	1.68848	0.755726	0.000736417	F19B10.13	Uncharacterized protein
gene-CELE_R09B5.6	0.607435	-0.719198	0.00074511	hacd-1	Hydroxy-Acyl-CoA Dehydrogenase
gene-CELE_F36H1.11	0.424647	-1.23566	0.000762355	F36H1.11	Uncharacterized protein
gene-CELE_F22F4.1	0.543099	-0.880712	0.000781359	sups-1	SUppressor of Pkc-3 (pkc-3) Sterility
gene-CELE_K07F5.6	0.0723005	-3.78985	0.000794618	K07F5.6	Uncharacterized protein
gene-CELE_Y53F4B.17	0.0723005	-3.78985	0.000794618	Y53F4B.17	Uncharacterized protein
gene-CELE_Y45G12C.15	13.0686	3.70803	0.000794618	srj-20	Serpentine Receptor%2C class J
gene-CELE_T06E4.8	0.219181	-2.1898	0.000819566	T06E4.8	Uncharacterized protein
gene-CELE_R10D12.11	4.29864	2.10388	0.000819566	srh-24	Serpentine Receptor%2C class H
gene-CELE_C39B5.14	1.90843	0.932387	0.000825273	C39B5.14	Lipase_3 domain-containing protein
gene-CELE_F15H10.1	0.568139	-0.815684	0.000844863	col-12	Cuticle collagen 12
gene-CELE_B0222.4	1.67557	0.744651	0.000863175	spl-2	Sphingosine Phosphate Lyase
gene-CELE_Y34B4A.10	0.511422	-0.967413	0.000867803	Y34B4A.10	Uncharacterized protein
gene-CELE_ZK666.3	3.36689	1.75142	0.000878105	clec-58	C-type LECtin
gene-CELE_F53A9.7	1.6632	0.733961	0.000912104	F53A9.7	Uncharacterized protein
gene-CELE_W09G12.8	2.78381	1.47706	0.000945626	W09G12.8	PAW domain-containing protein
gene-CELE_F15D4.6	1.89363	0.921156	0.00099602	F15D4.6	Uncharacterized protein
gene-CELE_Y48G8AR.1	0.596701	-0.74492	0.000998668	grh-1	CP2 domain-containing protein
gene-CELE_F41B4.3	1.65384	0.725819	0.00100158	F41B4.3	Uncharacterized protein
gene-CELE_ZK662.2	0.539932	-0.889152	0.00100188	ZK662.2	Uncharacterized protein
gene-CELE_C03A7.4	0.398875	-1.32599	0.00102398	abu-15	Activated in Blocked Unfolded protein response
gene-CELE_F53C3.7	1.71599	0.779041	0.00102913	F53C3.7	Uncharacterized protein
gene-CELE_R03H10.6	1.63621	0.710354	0.00106255	R03H10.6	REPA_OB_2 domain-containing protein
gene-CELE_C34B2.1	2.60988	1.38399	0.00106592	tag-272	Uncharacterized protein
gene-CELE_R09D1.5	2.06867	1.04871	0.00111419	chil-18	GH18 domain-containing protein
gene-CELE_Y69A2AR.5	0.560308	-0.835707	0.00113566	daao-1	D-amino-acid oxidase
gene-CELE_F56H9.2	1.59539	0.673911	0.00115385	F56H9.2	Uncharacterized protein
gene-CELE_D1007.19	2.48109	1.31097	0.00115793	D1007.19	Uncharacterized protein
gene-CELE_Y54G2A.46	1.95313	0.965789	0.00116694	pudl-1	PUD1_2 domain-containing protein
gene-CELE_Y18H1A.15	0.206217	-2.27777	0.00117769	Y18H1A.15	Uncharacterized protein
gene-CELE_T05E12.6	0.60368	-0.728144	0.00123157	T05E12.6	CUB_2 domain-containing protein
gene-CELE_F52B11.4	0.562594	-0.829833	0.00123381	col-133	Col_cuticle_N domain-containing protein
gene-CELE_Y57A10A.11	0.562594	-0.829833	0.00123381	rol-1	Col_cuticle_N domain-containing protein
gene-CELE_F53E10.4	1.77357	0.826657	0.00125418	irg-3	Infection Response Gene
gene-CELE_F58A4.11	0.614121	-0.703406	0.00125658	gei-13	Gex-3-interacting protein 13
gene-CELE_F29G9.1	0.462832	-1.11144	0.00125741	F29G9.1	Uncharacterized protein
gene-CELE_C17B7.15	87.6929	6.45439	0.00126829	C17B7.15	DUF19 domain-containing protein
gene-CELE_F49C12.2	0.275682	-1.85892	0.00127928	F49C12.2	Methyltransf_21 domain-containing protein
gene-CELE_F19C7.2	1.65	0.722467	0.00131069	F19C7.2	Uncharacterized protein
gene-CELE_C17H12.6	1.67919	0.747762	0.00131834	C17H12.6	CUB_2 domain-containing protein
gene-CELE_T01B10.2	0.554031	-0.851962	0.00143	grd-14	GRounDhog (hedgehog-like family)
gene-CELE_C12C8.1	1.59256	0.671344	0.00145051	hsp-70	Heat Shock Protein
gene-CELE_C52D10.13	0.585137	-0.773154	0.00145632	col-138	Col_cuticle_N domain-containing protein
gene-CELE_C53A5.8	5.94237	2.57104	0.00148807	srg-47	Serpentine receptor class gamma-47
gene-CELE_F20D6.6	0.341629	-1.5495	0.00149235	F20D6.6	SER_THR_PHOSPHATASE domain-containing protein
gene-CELE_R07E5.17	0.490571	-1.02747	0.00156415	R07E5.17	Uncharacterized protein
gene-CELE_R07C3.5	1.61156	0.688457	0.00156596	fbxc-34	F-box C protein
gene-CELE_F28C10.1	2.96689	1.56895	0.00157061	F28C10.1	Uncharacterized protein
gene-CELE_T01C3.11	2.96689	1.56895	0.00157061	T01C3.11	Uncharacterized protein
gene-CELE_F59F5.7	0.519453	-0.944935	0.00161773	F59F5.7	DM13 domain-containing protein
gene-CELE_Y73B6BL.34	0.596299	-0.745892	0.00162233	bli-6	Col_cuticle_N domain-containing protein
gene-CELE_F39B2.4	0.633333	-0.658964	0.00169292	sur-2	Mediator of RNA polymerase II transcription subunit 23
gene-CELE_F58B6.1	1.83737	0.877639	0.00169979	F58B6.1	Lipase_3 domain-containing protein
gene-CELE_F23F1.3	1.66409	0.734736	0.00170207	fbxc-54	F-box C protein
gene-CELE_W07B8.4	2.01571	1.01129	0.00173677	W07B8.4	Pept_C1 domain-containing protein
gene-CELE_F08G5.6	0.564374	-0.825277	0.00173719	irg-4	CUB_2 domain-containing protein
gene-CELE_T02E9.2	0.589881	-0.761505	0.00176277	grl-7	Ground-like domain-containing protein
gene-CELE_F07C4.12	0.490795	-1.02681	0.00176917	cest-29	-
gene-CELE_D2096.6	0.562269	-0.830668	0.00179494	D2096.6	Uncharacterized protein
gene-CELE_F58B3.1	1.56834	0.649234	0.00180023	lys-4	LYSozyme
gene-CELE_F31F6.6	1.58617	0.66555	0.00180609	nac-1	Sodium-dependent low-affinity dicarboxylate transporter 1
gene-CELE_F01G10.10	0.499595	-1.00117	0.00180859	F01G10.10	Uncharacterized protein
gene-CELE_F23H12.8	1.64319	0.716497	0.0018182	fipr-1	FIP (Fungus-Induced Protein) Related
gene-CELE_T02B11.9	0.215135	-2.21669	0.00182283	T02B11.9	Uncharacterized protein
gene-CELE_ZK899.4	0.215135	-2.21669	0.00182283	tba-8	Tubulin alpha-8 chain
gene-CELE_F08G5.4	0.593096	-0.753661	0.00183165	col-130	Col_cuticle_N domain-containing protein
gene-CELE_Y47D7A.15	0.582367	-0.78	0.00184077	Y47D7A.15	Uncharacterized protein
gene-CELE_F35E12.5	0.613646	-0.704522	0.00184674	irg-5	CUB_2 domain-containing protein
gene-CELE_C18H7.1	0.495471	-1.01313	0.00184719	C18H7.1	VWFA domain-containing protein
gene-CELE_F25G6.6	0.563039	-0.828692	0.00186814	asns-1	Asparagine synthetase [glutamine-hydrolyzing]
gene-CELE_C34H4.4	0.631521	-0.663096	0.0019029	col-107	Col_cuticle_N domain-containing protein
gene-CELE_F59C12.4	1.5915	0.670387	0.0019301	F59C12.4	Uncharacterized protein
gene-CELE_W05G11.2	1.74886	0.806414	0.00197586	W05G11.2	-
gene-CELE_C50A2.4	0.127997	-2.96582	0.00200946	ets-8	ETS domain-containing protein
gene-CELE_F57A8.7	0.127997	-2.96582	0.00200946	F57A8.7	Uncharacterized protein
gene-CELE_F10A3.1	7.37021	2.88171	0.00200946	F10A3.1	Uncharacterized protein
gene-CELE_F53C3.10	7.37021	2.88171	0.00200946	srh-90	-
gene-CELE_F15B9.9	0.521719	-0.938656	0.00201516	dsl-7	Delta-like protein
gene-CELE_F35A5.3	0.53798	-0.894377	0.0020365	abu-10	Activated in Blocked Unfolded protein response
gene-CELE_T27E4.9	1.93866	0.955061	0.00207295	hsp-16.49	Heat shock protein Hsp-16.48/Hsp-16.49
gene-CELE_F15D4.5	1.55739	0.639131	0.00213752	F15D4.5	Uncharacterized protein
gene-CELE_D1086.3	0.614061	-0.703547	0.00216504	D1086.3	DUF19 domain-containing protein
gene-CELE_F17A9.5	0.588027	-0.766045	0.00217071	F17A9.5	Oxidored_FMN domain-containing protein
gene-CELE_T07F10.4	0.598885	-0.739649	0.00220169	bus-19	Uncharacterized protein
gene-CELE_D1054.9	0.582378	-0.779972	0.00221847	D1054.9	Uncharacterized protein
gene-CELE_Y9C9A.16	1.82246	0.865891	0.00222675	Y9C9A.16	Pyr_redox_2 domain-containing protein
gene-CELE_F58H10.1	1.57884	0.658865	0.00229513	F58H10.1	Uncharacterized protein
gene-CELE_C52E12.11	1.95667	0.968403	0.00233547	C52E12.11	-
gene-CELE_C37A5.3	1.79776	0.846197	0.00234499	C37A5.3	Uncharacterized protein
gene-CELE_T21D12.2	0.533729	-0.905819	0.0023556	dpy-9	Col_cuticle_N domain-containing protein
gene-CELE_C23H5.8	0.632	-0.662003	0.00238841	C23H5.8	Uncharacterized protein
gene-CELE_Y37A1B.7	0.558099	-0.841406	0.00241827	Y37A1B.7	Uncharacterized protein
gene-CELE_F59A3.8	0.371478	-1.42865	0.00241843	F59A3.8	Tyrosine-protein kinase
gene-CELE_F54D10.2	1.60139	0.679326	0.0024188	fbxa-24	FTH domain-containing protein
gene-CELE_F46A8.6	0.0121618	-6.3615	0.00242129	F46A8.6	Uncharacterized protein
gene-CELE_ZC581.6	0.0121618	-6.3615	0.00242129	try-7	Peptidase S1 domain-containing protein
gene-CELE_H04J21.2	79.8118	6.31853	0.00242129	srd-69	Serpentine Receptor%2C class D (delta)
gene-CELE_Y50D4B.6	2.05301	1.03774	0.00245586	Y50D4B.6	Protein kinase domain-containing protein
gene-CELE_ZK265.8	1.58914	0.668242	0.00248077	cutl-8	ZP domain-containing protein
gene-CELE_T27E7.10	1.9999	0.999929	0.00248181	T27E7.10	-
gene-CELE_T28C6.1	0.568898	-0.813757	0.00250274	grsp-2	Glycine Rich Secreted Protein
gene-CELE_K09C8.2	11.3407	3.50344	0.00250381	K09C8.2	Uncharacterized protein
gene-CELE_F10D11.6	0.631287	-0.663632	0.00251441	F10D11.6	BPI2 domain-containing protein
gene-CELE_T12A7.7	3.07934	1.62262	0.00254585	T12A7.7	-
gene-CELE_Y73B6BL.37	1.97773	0.983849	0.00256903	Y73B6BL.37	Lipase_GDSL domain-containing protein
gene-CELE_T19H12.11	3.20416	1.67995	0.00266073	ugt-10	Glucuronosyltransferase
gene-CELE_C45B2.2	0.588488	-0.764915	0.00269336	C45B2.2	Uncharacterized protein
gene-CELE_T07D10.6	1.6455	0.718527	0.0027307	flp-33	FMRF-Like Peptide
gene-CELE_W04G5.8	1.78512	0.836025	0.00275422	W04G5.8	Uncharacterized protein
gene-CELE_Y67D8C.22	0.280391	-1.83449	0.00275824	Y67D8C.22	Uncharacterized protein
gene-CELE_C35A5.3	0.597277	-0.743527	0.00277351	C35A5.3	MFS domain-containing protein
gene-CELE_ZK177.9	1.78119	0.832842	0.00279546	ZK177.9	Uncharacterized protein
gene-CELE_C46H11.7	0.224859	-2.15291	0.0028132	C46H11.7	Uncharacterized protein
gene-CELE_F08F8.5	4.19073	2.0672	0.0028132	numr-1	NUclear localized Metal Responsive
gene-CELE_Y50D4B.9	4.19073	2.0672	0.0028132	Y50D4B.9	-
gene-CELE_C41H7.7	3.82324	1.9348	0.00285251	clec-3	C-type LECtin
gene-CELE_ZC239.22	1.56309	0.644397	0.00286	ZC239.22	Uncharacterized protein
gene-CELE_T07C5.3	1.92157	0.942289	0.00287837	nhr-214	Nuclear Hormone Receptor family
gene-CELE_C15B12.9	1.87825	0.909393	0.00289603	C15B12.9	Uncharacterized protein
gene-CELE_C24H10.1	1.63154	0.706231	0.0029622	clc-7	CLaudin-like in Caenorhabditis
gene-CELE_R74.2	0.577467	-0.792189	0.00299636	R74.2	Uncharacterized protein
gene-CELE_Y105C5A.13	2.55715	1.35454	0.00299889	Y105C5A.13	Uncharacterized protein
gene-CELE_H03E18.1	0.599679	-0.737738	0.00304939	H03E18.1	Uncharacterized protein
gene-CELE_K02E11.10	0.471834	-1.08365	0.0030621	K02E11.10	Uncharacterized protein
gene-CELE_T10E10.2	0.616707	-0.697343	0.00315113	col-167	Col_cuticle_N domain-containing protein
gene-CELE_Y119D3A.3	1.82121	0.864899	0.00316053	fbxa-35	F-box domain-containing protein
gene-CELE_B0222.8	0.629457	-0.667821	0.0031688	col-10	Cuticle collagen 10
gene-CELE_T28C6.6	0.598723	-0.740039	0.00317919	col-3	Col_cuticle_N domain-containing protein
gene-CELE_C54F6.15	2.81144	1.49131	0.00318237	C54F6.15	Uncharacterized protein
gene-CELE_Y37H2A.14	1.54301	0.625745	0.00320786	Y37H2A.14	Uncharacterized protein
gene-CELE_F56C11.6	1.54077	0.623655	0.00321539	cest-27	Carboxylic ester hydrolase
gene-CELE_F59D8.1	0.657352	-0.605262	0.00321634	vit-3	Vitellogenin-3
gene-CELE_Y37B11A.3	1.58332	0.662951	0.00322416	Y37B11A.3	Uncharacterized protein
gene-CELE_F43C1.7	1.58193	0.661684	0.00325221	F43C1.7	Coiled-coil domain-containing protein 25
gene-CELE_C31H2.2	0.522317	-0.937004	0.00326745	dpy-8	Col_cuticle_N domain-containing protein
gene-CELE_Y38C1BA.3	0.625092	-0.677859	0.00330794	col-109	Col_cuticle_N domain-containing protein
gene-CELE_F07F6.2	0.471431	-1.08488	0.00331034	F07F6.2	Uncharacterized protein
gene-CELE_C50H2.12	2.88973	1.53094	0.00339477	fipr-10	FIP (Fungus-Induced Protein) Related
gene-CELE_T04G9.2	0.536715	-0.897771	0.0034719	nas-15	Zinc metalloproteinase nas-15
gene-CELE_C08E3.8	1.79197	0.841544	0.00347423	fbxa-165	F-box domain-containing protein
gene-CELE_T27E4.3	1.79197	0.841544	0.00347423	hsp-16.48	Heat shock protein Hsp-16.48/Hsp-16.49
gene-CELE_F33H12.4	1.78367	0.834849	0.0035144	sri-74	Serpentine Receptor%2C class I
gene-CELE_F56H9.4	1.70732	0.771732	0.0035436	gpa-9	Guanine nucleotide-binding protein alpha-9 subunit
gene-CELE_F38A3.2	0.651222	-0.618778	0.00362949	ram-2	Col_cuticle_N domain-containing protein
gene-CELE_R07E3.6	0.590271	-0.760551	0.00363545	R07E3.6	Uncharacterized protein
gene-CELE_W04H10.2	2.1078	1.07574	0.00364911	W04H10.2	Uncharacterized protein
gene-CELE_W04G3.4	0.486026	-1.0409	0.00364911	apt-9	AdaPTin or adaptin-related protein
gene-CELE_C23H3.9	0.628169	-0.670775	0.00370744	C23H3.9	Lactamase_B domain-containing protein
gene-CELE_C07C7.1	1.90188	0.927425	0.00372519	C07C7.1	Uncharacterized protein
gene-CELE_AC3.3	0.478864	-1.06231	0.00377352	abu-1	Activated in Blocked Unfolded protein response
gene-CELE_F41G4.7	2.61941	1.38924	0.00377845	F41G4.7	Uncharacterized protein
gene-CELE_F26D2.1	3.09781	1.63125	0.00381958	str-73	Seven TM Receptor
gene-CELE_F48C11.2	3.09781	1.63125	0.00381958	cwp-5	Coexpressed With Polycystins
gene-CELE_F41E6.11	0.470548	-1.08759	0.0038877	F41E6.11	Uncharacterized protein
gene-CELE_UNC-17	0.508416	-0.97592	0.00388863	unc-17	Vesicular acetylcholine transporter unc-17
gene-CELE_Y65B4BL.7	1.75179	0.808833	0.00393773	Y65B4BL.7	Uncharacterized protein
gene-CELE_B0331.2	0.177187	-2.49665	0.00394482	pitr-4	Phosphate transporter
gene-CELE_M162.8	5.321	2.4117	0.00394482	fbxa-118	F-box domain-containing protein
gene-CELE_W09G12.1	0.639478	-0.645032	0.00395389	dsl-2	Delta-like protein
gene-CELE_Y75B12B.3	2.50048	1.32221	0.00397843	Y75B12B.3	Uncharacterized protein
gene-CELE_Y54G2A.39	1.53831	0.621344	0.00400023	clec-80	C-type lectin domain-containing protein
gene-CELE_C39B5.8	3.24027	1.69611	0.00401524	fbxa-8	-
gene-CELE_E04F6.10	0.430517	-1.21586	0.00404431	E04F6.10	Uncharacterized protein
gene-CELE_T05C12.10	0.625204	-0.677601	0.00404648	qua-1	Protein qua-1
gene-CELE_ZK971.1	1.84652	0.884812	0.00405726	ZK971.1	Uncharacterized protein
gene-CELE_T28A8.1	0.478671	-1.0629	0.00409127	twk-40	TWiK family of potassium channels
gene-CELE_K11D12.3	1.53766	0.620734	0.00413047	srr-4	Serpentine Receptor%2C class R
gene-CELE_B0545.4	1.82322	0.866488	0.00416277	B0545.4	Dimer_Tnp_hAT domain-containing protein
gene-CELE_ZK930.2	1.57064	0.65135	0.00417983	ZK930.2	C4H2-type domain-containing protein
gene-CELE_C16D9.9	3.42272	1.77515	0.00418133	C16D9.9	Uncharacterized protein
gene-CELE_C32H11.2	4.50113	2.17029	0.00423033	srz-15	Serpentine Receptor%2C class Z
gene-CELE_R12E2.15	0.565823	-0.821577	0.00426978	R12E2.15	Uncharacterized protein
gene-CELE_C30A5.10	0.486077	-1.04074	0.00427738	C30A5.10	Uncharacterized protein
gene-CELE_Y105C5A.1271	0.389995	-1.35847	0.00432459	Y105C5A.1271	-
gene-CELE_K08D10.10	0.235504	-2.08617	0.00432709	K08D10.10	Uncharacterized protein
gene-CELE_K04H4.2	0.655362	-0.609636	0.00433216	K04H4.2	Uncharacterized protein
gene-CELE_C24H11.8	0.442291	-1.17693	0.00433438	twk-39	TWiK family of potassium channels
gene-CELE_H40L08.7	1.88361	0.913502	0.00434427	H40L08.7	Uncharacterized protein
gene-CELE_M199.5	1.66182	0.732766	0.00434899	col-135	COLlagen
gene-CELE_F26B1.4	0.518149	-0.948561	0.00439584	col-58	Col_cuticle_N domain-containing protein
gene-CELE_F59F3.2	0.41129	-1.28177	0.00441553	col-177	COLlagen
gene-CELE_C05D12.5	0.532349	-0.909555	0.00441642	C05D12.5	Uncharacterized protein
gene-CELE_C23F12.9	2.16983	1.11758	0.00444333	C23F12.9	Uncharacterized protein
gene-CELE_F11G11.13	0.0901921	-3.47086	0.00444385	F11G11.13	Arginine kinase
gene-CELE_Y53F4B.16	0.0901921	-3.47086	0.00444385	Y53F4B.16	-
gene-CELE_C40A11.5	10.4768	3.38912	0.00444385	hpo-7	Uncharacterized protein
gene-CELE_F53B1.7	10.4768	3.38912	0.00444385	gpa-5	Guanine nucleotide-binding protein alpha-5 subunit
gene-CELE_Y27F2A.3	1.5625	0.643858	0.00447939	sri-40	Serpentine Receptor%2C class I
gene-CELE_F59E12.12	0.522296	-0.937061	0.00448859	bli-2	Col_cuticle_N domain-containing protein
gene-CELE_Y71F9AL.25	1.54263	0.625388	0.00452581	Y71F9AL.25	Uncharacterized protein
gene-CELE_C01G12.11	71.9306	6.16853	0.00464265	nspb-9	Nematode Specific Peptide family%2C group B
gene-CELE_C33D9.4	71.9306	6.16853	0.00464265	sru-35	Serpentine Receptor%2C class U
gene-CELE_ZC412.7	71.9306	6.16853	0.00464265	nspa-3	Nematode Specific Peptide family%2C group A
gene-CELE_K08E7.5	0.564664	-0.824534	0.0046935	K08E7.5	Uncharacterized protein
gene-CELE_F35H12.6	0.385003	-1.37706	0.00470459	F35H12.6	Uncharacterized protein
gene-CELE_F13H8.5	0.621367	-0.686483	0.00477618	F13H8.5	DB domain-containing protein
gene-CELE_W02A2.9	1.59831	0.676547	0.00477805	W02A2.9	Uncharacterized protein
gene-CELE_F53A9.5	1.98607	0.989915	0.00487129	frpr-8	G_PROTEIN_RECEP_F1_2 domain-containing protein
gene-CELE_C09H10.7	0.562154	-0.830962	0.0049027	apc-17	Anaphase-promoting complex subunit 1
gene-CELE_R02C2.6	1.57517	0.655507	0.00497762	txt-2	Protein kinase domain-containing protein
gene-CELE_EEED8.12	0.593797	-0.751959	0.0049824	EEED8.12	Putative RNA-binding protein EEED8.12
gene-CELE_ZK287.4	0.569159	-0.813097	0.00501436	ZK287.4	Uncharacterized protein
gene-CELE_T05H4.4	2.88764	1.52989	0.00510013	T05H4.4	NADH-cytochrome b5 reductase
gene-CELE_C05B5.17	2.55071	1.3509	0.00512099	C05B5.17	Uncharacterized protein
gene-CELE_C17H1.14	1.71731	0.780149	0.00514235	pals-12	Protein containing ALS2cr12 (ALS2CR12) signature
gene-CELE_C14C6.5	0.663637	-0.591533	0.00518787	C14C6.5	Uncharacterized protein
gene-CELE_K07C5.9	1.91704	0.93888	0.00518982	K07C5.9	Uncharacterized protein
gene-CELE_F17E9.11	1.56955	0.650348	0.00531478	lys-10	LYSozyme
gene-CELE_R02C2.7	1.81578	0.860591	0.00533851	R02C2.7	DUF4440 domain-containing protein
gene-CELE_T14G8.6	1.81578	0.860591	0.00533851	T14G8.6	Uncharacterized protein
gene-CELE_C25F9.12	1.59918	0.677331	0.00536051	C25F9.12	Uncharacterized protein
gene-CELE_ZK1320.1	0.65486	-0.610741	0.00541312	gstk-1	Glutathione S-transferase kappa 1
gene-CELE_Y73F8A.20	0.314893	-1.66707	0.00546398	Y73F8A.20	Uncharacterized protein
gene-CELE_W02A2.3	0.650467	-0.620452	0.00556349	pqn-74	Chitin-binding type-2 domain-containing protein
gene-CELE_F02D8.5	1.54558	0.62815	0.00567613	nlp-59	Neuropeptide-Like Protein
gene-CELE_C49G7.13	1.67994	0.74841	0.00571913	C49G7.13	CUB_2 domain-containing protein
gene-CELE_F07D3.3	0.146122	-2.77475	0.00572059	F07D3.3	Uncharacterized protein
gene-CELE_Y106G6D.3	0.420612	-1.24944	0.00575891	Y106G6D.3	Uncharacterized protein
gene-CELE_K06A1.2	2.47503	1.30744	0.00575899	K06A1.2	Uncharacterized protein
gene-CELE_C54D10.4	0.301858	-1.72806	0.00582377	C54D10.4	Uncharacterized protein
gene-CELE_R09B5.5	0.516606	-0.952864	0.00582604	pqn-54	Prion-like-(Q/N-rich)-domain-bearing protein
gene-CELE_C50H2.3	0.536278	-0.898948	0.00582756	mec-9	Uncharacterized protein
gene-CELE_K01H12.2	0.536278	-0.898948	0.00582756	ant-1.3	ADP/ATP translocase
gene-CELE_Y51H7C.15	1.62749	0.70265	0.00587838	Y51H7C.15	-
gene-CELE_C02B4.4	1.84708	0.885249	0.00589043	nlp-76	Neuropeptide-Like Protein
gene-CELE_T24A6.8	1.70805	0.77235	0.00596891	nhr-221	Nuclear Hormone Receptor family
gene-CELE_T07G12.8	1.52985	0.613391	0.00597366	T07G12.8	-
gene-CELE_B0344.2	0.545745	-0.8737	0.00599672	wrt-9	WaRThog (hedgehog-like family)
gene-CELE_F49D11.6	0.525787	-0.92745	0.00603317	F49D11.6	Uncharacterized protein
gene-CELE_Y43B11AL.3	2.65137	1.40674	0.00607118	srw-64	-
gene-CELE_C25F9.11	1.503	0.587844	0.00609542	C25F9.11	Uncharacterized protein
gene-CELE_F41F3.3	0.67276	-0.571837	0.00610865	F41F3.3	Uncharacterized protein
gene-CELE_Y43C5A.4	0.286662	-1.80258	0.00616054	Y43C5A.4	Uncharacterized protein
gene-CELE_F56D6.15	3.28651	1.71655	0.00616054	clec-69	-
gene-CELE_C17H12.9	0.623677	-0.681128	0.00617861	ceh-48	One cut domain family member
gene-CELE_T04H1.1	0.435015	-1.20086	0.00619366	tag-348	-
gene-CELE_K09F6.3	0.533759	-0.905739	0.00619674	K09F6.3	Protein-tyrosine-phosphatase
gene-CELE_C38C6.3	0.459893	-1.12063	0.00629561	C38C6.3	Uncharacterized protein
gene-CELE_K09H9.3	0.590926	-0.75895	0.00630335	col-49	Col_cuticle_N domain-containing protein
gene-CELE_ZK1307.7	2.51037	1.3279	0.00630869	ZK1307.7	G_PROTEIN_RECEP_F1_2 domain-containing protein
gene-CELE_Y47D7A.13	0.668667	-0.580639	0.00636935	Y47D7A.13	Uncharacterized protein
gene-CELE_Y18D10A.21	0.268718	-1.89584	0.00644454	Y18D10A.21	Uncharacterized protein
gene-CELE_C31H2.3	3.50632	1.80996	0.00644454	C31H2.3	Uncharacterized protein
gene-CELE_ZC239.13	0.447695	-1.15941	0.00657299	ZC239.13	BTB_2 domain-containing protein
gene-CELE_K02E7.10	1.62106	0.69694	0.00658345	K02E7.10	Pept_C1 domain-containing protein
gene-CELE_F28H7.10	0.247207	-2.01621	0.00662995	ocr-1	ANK_REP_REGION domain-containing protein
gene-CELE_F14H8.2	3.81194	1.93052	0.00662995	F14H8.2	Uncharacterized protein
gene-CELE_F47D12.6	1.58968	0.668739	0.00664098	F47D12.6	Uncharacterized protein
gene-CELE_F36H5.9	0.220949	-2.17821	0.00664724	F36H5.9	F-box domain-containing protein
gene-CELE_Y105C5B.1418	4.2658	2.09282	0.00664724	Y105C5B.1418	Uncharacterized protein
gene-CELE_Y77E11A.12	1.72796	0.789073	0.00664934	Y77E11A.12	GRAM domain-containing protein
gene-CELE_Y82E9BL.6	0.494121	-1.01706	0.00679035	Y82E9BL.6	Uncharacterized protein
gene-CELE_C05E7.2	0.541915	-0.88386	0.00679971	C05E7.2	Uncharacterized protein
gene-CELE_Y73B6BL.11	2.27236	1.18419	0.00680446	srv-25	G_PROTEIN_RECEP_F1_2 domain-containing protein
gene-CELE_F13A7.11	1.50302	0.587869	0.00687195	F13A7.11	Uncharacterized protein
gene-CELE_F44B9.1	0.613266	-0.705416	0.00693794	dpf-6	Dipeptidyl peptidase family member 6
gene-CELE_F58D7.1	0.414178	-1.27168	0.00694453	srsx-17	G_PROTEIN_RECEP_F1_2 domain-containing protein
gene-CELE_K01D12.1	0.575115	-0.798078	0.0070518	K01D12.1	Methyltransf_21 domain-containing protein
gene-CELE_F20D1.10	1.49945	0.584437	0.00710288	emre-1	Essential MCU regulator%2C mitochondrial
gene-CELE_K11C4.4	1.47709	0.562759	0.00713365	odc-1	Ornithine decarboxylase
gene-CELE_ZC434.10	2.79179	1.48119	0.00718023	ZC434.10	Uncharacterized protein
gene-CELE_Y73B6BL.288	0.595018	-0.748995	0.00737508	Y73B6BL.288	Uncharacterized protein
gene-CELE_Y15E3A.5	1.46935	0.555183	0.00739115	Y15E3A.5	Uncharacterized protein
gene-CELE_C18G1.6	2.52327	1.33529	0.00759456	C18G1.6	Glycosyltransferase family 92 protein
gene-CELE_F28H1.5	0.326502	-1.61483	0.00778622	F28H1.5	Uncharacterized protein
gene-CELE_T25G12.13	0.326502	-1.61483	0.00778622	T25G12.13	Rhodanese domain-containing protein
gene-CELE_F53G12.3	1.87351	0.905745	0.00778953	duox-2	NAD(P)H oxidase (H(2)O(2)-forming)
gene-CELE_DY3.5	0.611179	-0.710333	0.00779804	pqn-26	Glutaredoxin domain-containing protein
gene-CELE_ZK455.7	0.610604	-0.711691	0.00782922	pgp-3	Multidrug resistance protein pgp-3
gene-CELE_Y63D3A.3	1.5067	0.591393	0.00784552	fbxb-101	FBA_2 domain-containing protein
gene-CELE_C06C6.10	0.0983006	-3.34666	0.00788025	C06C6.10	-
gene-CELE_Y39G8B.10	0.0983006	-3.34666	0.00788025	Y39G8B.10	Uncharacterized protein
gene-CELE_F37C4.3	9.61286	3.26497	0.00788025	oac-23	Acyl_transf_3 domain-containing protein
gene-CELE_Y41E3.21	9.61286	3.26497	0.00788025	Y41E3.21	-
gene-CELE_ZC47.11	2.21072	1.14451	0.00795583	ZC47.11	-
gene-CELE_F54H5.14	1.76002	0.815589	0.00800343	F54H5.14	Uncharacterized protein
gene-CELE_C51E3.10	1.55666	0.638458	0.0080082	C51E3.10	Uncharacterized protein
gene-CELE_C55A6.3	0.520144	-0.943016	0.00810096	C55A6.3	Uncharacterized protein
gene-CELE_W04G3.3	0.649276	-0.623097	0.00811619	lpr-4	LiPocalin-Related protein
gene-CELE_Y71H2AM.16	1.52999	0.61352	0.00817901	pho-9	intestinal acid PHOsphatase
gene-CELE_Y17G7B.6	1.93755	0.954234	0.00820848	glb-29	GLoBin related
gene-CELE_K06A4.4	0.525273	-0.928861	0.00820848	swt-5	Sugar transporter SWEET
gene-CELE_F45C12.6	0.648664	-0.624456	0.00829886	btb-8	BTB domain-containing protein
gene-CELE_Y1A5A.1	2.57133	1.36251	0.00834208	Y1A5A.1	Uncharacterized protein
gene-CELE_F19B10.4	1.62721	0.702401	0.00838581	F19B10.4	Uncharacterized protein
gene-CELE_W08E12.2	0.313873	-1.67175	0.00841274	W08E12.2	Uncharacterized protein
gene-CELE_F58E1.7	3.00137	1.58562	0.00841274	irld-37	-
gene-CELE_K01A2.2	0.642195	-0.638918	0.00841326	far-7	Fatty Acid/Retinol binding protein
gene-CELE_D1005.2	1.49	0.575313	0.00842124	D1005.2	UTP--glucose-1-phosphate uridylyltransferase
gene-CELE_ZK673.9	2.44621	1.29055	0.00843262	clec-143	C-type LECtin
gene-CELE_K06G5.3	2.38205	1.2522	0.00843262	K06G5.3	Uncharacterized protein
gene-CELE_C32D5.1	1.66253	0.733379	0.00847602	txt-18	transcellular chaperone signaling (x)cross tissue
gene-CELE_C08B6.1	0.635265	-0.65457	0.00849141	ugt-17	Glucuronosyltransferase
gene-CELE_T25E4.1	0.614428	-0.702685	0.00851269	T25E4.1	Uncharacterized protein
gene-CELE_F53F1.4	0.677364	-0.561997	0.0085724	F53F1.4	Uncharacterized protein
gene-CELE_F32H2.6	1.49292	0.578133	0.00860991	F32H2.6	Ketoacyl_synth_N domain-containing protein
gene-CELE_F09F9.4	0.622739	-0.6833	0.00862772	F09F9.4	Uncharacterized protein
gene-CELE_Y47D3B.6	0.650308	-0.620805	0.008631	Y47D3B.6	EB domain-containing protein
gene-CELE_T01D1.6	0.612798	-0.706516	0.00864518	abu-11	Activated in Blocked Unfolded protein response
gene-CELE_Y82E9BR.6	2.09046	1.06382	0.00868047	Y82E9BR.6	Uncharacterized protein
gene-CELE_W04E12.6	0.659217	-0.601176	0.0086984	clec-49	C-type LECtin
gene-CELE_ZK265.7	0.617249	-0.696075	0.00877041	ZK265.7	Uncharacterized protein
gene-CELE_Y119D3B.7	1.54265	0.625413	0.00877358	fbxa-63	F-box domain-containing protein
gene-CELE_K08E7.4	0.0151562	-6.04395	0.00894141	K08E7.4	Uncharacterized protein
gene-CELE_F59D6.4	64.0494	6.00111	0.00894141	irld-38	Insulin/EGF-Receptor L Domain protein
gene-CELE_H08J19.1	64.0494	6.00111	0.00894141	H08J19.1	Uncharacterized protein
gene-CELE_ZK402.1	64.0494	6.00111	0.00894141	ZK402.1	Uncharacterized protein
gene-CELE_K03H6.2	1.46723	0.553093	0.00895772	txt-4	Lipase_3 domain-containing protein
gene-CELE_K09F5.2	0.688405	-0.53867	0.00903159	vit-1	Vitellogenin-1
gene-CELE_M05D6.8	3.15029	1.65548	0.00903825	M05D6.8	ShKT domain-containing protein
gene-CELE_C09C7.1	1.46091	0.546871	0.00905502	zig-4	Zwei Ig domain protein zig-4
gene-CELE_F26F12.4	0.61424	-0.703127	0.009073	F26F12.4	Uncharacterized protein
gene-CELE_ZK678.3	1.89058	0.91883	0.00908728	ZK678.3	-
gene-CELE_K08F9.3	1.53199	0.615404	0.0091154	K08F9.3	Uncharacterized protein
gene-CELE_K09D9.14	2.33048	1.22063	0.00913405	K09D9.14	Uncharacterized protein
gene-CELE_ZK470.6	0.358407	-1.48033	0.00916578	ZK470.6	Uncharacterized protein
gene-CELE_K07H8.12	2.07448	1.05275	0.00918629	K07H8.12	Uncharacterized protein
gene-CELE_F08D12.4	1.64492	0.718014	0.00923559	F08D12.4	Uncharacterized protein
gene-CELE_T26F2.3	1.47979	0.56539	0.00935967	eol-1	Decapping nuclease
gene-CELE_Y34F4.2	0.509996	-0.971443	0.00937491	Y34F4.2	Uncharacterized protein
gene-CELE_ZK177.10	0.157257	-2.6688	0.00961124	tbx-35	T-box transcription factor tbx-35
gene-CELE_C16C4.3	5.99917	2.58476	0.00961124	math-13	MATH (meprin-associated Traf homology) domain containing
gene-CELE_F32H2.12	5.99917	2.58476	0.00961124	F32H2.12	Uncharacterized protein
gene-CELE_C35D10.11	0.582605	-0.779411	0.00962033	msd-4	MSP domain-containing protein
gene-CELE_T06D10.3	0.281439	-1.8291	0.00962572	T06D10.3	Uncharacterized protein
gene-CELE_F32D1.4	3.34785	1.74324	0.00962572	grl-13	Ground-like domain-containing protein
gene-CELE_Y43F8B.28	3.34785	1.74324	0.00962572	Y43F8B.28	Uncharacterized protein
gene-CELE_ZK867.2	3.34785	1.74324	0.00962572	ZK867.2	Lig_chan-Glu_bd domain-containing protein
gene-CELE_T10D4.4	2.23897	1.16283	0.00971496	ins-31	INSulin related
gene-CELE_ZC84.1	0.575473	-0.79718	0.00979438	ZC84.1	Uncharacterized protein
gene-CELE_T25E12.12	0.536965	-0.8971	0.00988045	fbxa-127	F-box domain-containing protein
gene-CELE_M195.1	0.673428	-0.570404	0.0100652	col-77	Col_cuticle_N domain-containing protein
gene-CELE_ZK1053.5	2.69594	1.43079	0.0100683	scrm-2	Phospholipid scramblase
gene-CELE_T06G6.6	0.486276	-1.04015	0.0101038	T06G6.6	Uncharacterized protein
gene-CELE_T20G5.12	2.00547	1.00394	0.0101038	T20G5.12	DB domain-containing protein
gene-CELE_R02C2.8	0.260135	-1.94267	0.0101133	R02C2.8	-
gene-CELE_T16A1.4	3.62254	1.857	0.0101133	T16A1.4	Uncharacterized protein
gene-CELE_W03G9.9	3.62254	1.857	0.0101133	W03G9.9	Uncharacterized protein
gene-CELE_Y51H7C.8	2.35467	1.23552	0.0101184	Y51H7C.8	Uncharacterized protein
gene-CELE_K08C9.4	0.671474	-0.574596	0.0101724	col-65	Col_cuticle_N domain-containing protein
gene-CELE_C54G7.3	0.667259	-0.58368	0.0102324	lgx-1	Lin-12 and Glp-1 X-hybridizing
gene-CELE_F09F7.7	1.44863	0.534693	0.0102345	nmad-1	DNA N6-methyl adenine demethylase
gene-CELE_K09E10.1	1.5708	0.651496	0.0102629	oac-57	Acyl_transf_3 domain-containing protein
gene-CELE_ZK484.6	0.510836	-0.969068	0.0102955	ZK484.6	Uncharacterized protein
gene-CELE_K01A6.7	0.384533	-1.37882	0.0103064	K01A6.7	Uncharacterized protein
gene-CELE_C02F5.11	1.54441	0.627059	0.0103155	tsp-2	TetraSPanin family
gene-CELE_K06B4.15	0.20062	-2.31746	0.0103193	K06B4.15	Uncharacterized protein
gene-CELE_F38E1.10	4.69964	2.23255	0.0103193	F38E1.10	Uncharacterized protein
gene-CELE_ZC196.9	4.69964	2.23255	0.0103193	ZC196.9	G_PROTEIN_RECEP_F1_2 domain-containing protein
gene-CELE_K02G10.5	0.580904	-0.783628	0.010384	K02G10.5	Solute carrier organic anion transporter family member
gene-CELE_K03A11.6	0.233853	-2.09633	0.0103994	K03A11.6	Uncharacterized protein
gene-CELE_D1022.2	4.03047	2.01095	0.0103994	D1022.2	Uncharacterized protein
gene-CELE_F53G12.7	1.73892	0.798195	0.010442	col-45	Col_cuticle_N domain-containing protein
gene-CELE_F29C12.1	0.654377	-0.611806	0.01057	pqn-32	DB domain-containing protein
gene-CELE_T22B11.1	2.10343	1.07274	0.0105789	T22B11.1	Uncharacterized protein
gene-CELE_E04F6.4	0.622506	-0.68384	0.0106213	E04F6.4	Uncharacterized protein
gene-CELE_F58E6.13	0.631525	-0.663089	0.0106312	F58E6.13	Uncharacterized protein
gene-CELE_R07C12.1	1.53081	0.614292	0.0106358	R07C12.1	Uncharacterized protein
gene-CELE_F21D12.3	0.660531	-0.598303	0.0109195	F21D12.3	Aa_trans domain-containing protein
gene-CELE_C33C12.11	0.339001	-1.56064	0.0110484	C33C12.11	Uncharacterized protein
gene-CELE_Y17G9B.2	1.5413	0.624144	0.0110497	Y17G9B.2	Uncharacterized protein
gene-CELE_F36H5.16	1.63389	0.708307	0.0111372	F36H5.16	-
gene-CELE_Y110A2AL.3	2.00787	1.00566	0.0111375	Y110A2AL.3	Uncharacterized protein
gene-CELE_ZK287.3	1.52636	0.610093	0.011205	nlp-73	Neuropeptide-Like Protein
gene-CELE_Y38A10A.4	2.31789	1.21281	0.0112329	fbxa-214	FTH domain-containing protein
gene-CELE_C45G9.9	0.452866	-1.14284	0.0113003	C45G9.9	Uncharacterized protein
gene-CELE_Y38A10A.2	0.452866	-1.14284	0.0113003	Y38A10A.2	Uncharacterized protein
gene-CELE_K07G5.4	2.17592	1.12163	0.0113003	K07G5.4	Uncharacterized protein
gene-CELE_C02E7.7	0.651259	-0.618696	0.0113281	C02E7.7	Uncharacterized protein
gene-CELE_M03D4.3	2.49129	1.31689	0.0114183	M03D4.3	Uncharacterized protein
gene-CELE_C07G3.8	1.96719	0.976135	0.0115867	C07G3.8	DUF19 domain-containing protein
gene-CELE_C44C10.5	1.56849	0.649376	0.0116187	C44C10.5	Uncharacterized protein
gene-CELE_T05B4.3	0.618265	-0.693704	0.0116395	phat-4	PHAryngeal gland Toxin-related
gene-CELE_F36H5.18	1.82801	0.870274	0.0117157	F36H5.18	Uncharacterized protein
gene-CELE_ZC239.21	0.539839	-0.889399	0.0117391	ZC239.21	Uncharacterized protein
gene-CELE_M01G12.12	1.44147	0.527541	0.0118929	rrf-2	RNA-directed RNA polymerase
gene-CELE_W01A8.3	1.72355	0.785386	0.0119081	cutl-6	ZP domain-containing protein
gene-CELE_W03G1.7	1.47136	0.557149	0.0120691	asm-3	Sphingomyelin phosphodiesterase
gene-CELE_ZC123.1	0.649345	-0.622944	0.0120863	ZC123.1	Uncharacterized protein
gene-CELE_F45F2.5	2.88192	1.52703	0.0120982	otpl-5	OToPetrin-Like
gene-CELE_F17B5.1	0.575148	-0.797995	0.012099	F17B5.1	Thioredoxin domain-containing protein
gene-CELE_K08E3.1	0.673229	-0.570831	0.0121017	tyr-2	TYRosinase
gene-CELE_Y63D3A.2	1.5179	0.602077	0.0121165	fbxb-100	FBA_2 domain-containing protein
gene-CELE_M03E7.4	0.570718	-0.809151	0.0122841	M03E7.4	Chitin-binding type-2 domain-containing protein
gene-CELE_BE10.2	0.63682	-0.651041	0.0125063	agmo-1	Alkylglycerol monooxygenase
gene-CELE_C53A5.11	1.794	0.843177	0.0126121	C53A5.11	Uncharacterized protein
gene-CELE_F48C1.2	1.62646	0.701736	0.0126296	fbxa-145	F-box domain-containing protein
gene-CELE_F45E4.3	0.671053	-0.575501	0.012654	cla-1	Protein clarinet
gene-CELE_K11D12.12	1.46661	0.552487	0.012722	K11D12.12	C2H2-type domain-containing protein
gene-CELE_F35H8.7	0.553395	-0.853618	0.0127361	wee-1.1	Membrane-associated tyrosine- and threonine-specific cdc2-inhibitory kinase wee-1.1
gene-CELE_C50D2.1	0.621964	-0.685097	0.012772	C50D2.1	Uncharacterized protein
gene-CELE_Y51H7BR.4	0.531531	-0.911775	0.0127934	Y51H7BR.4	Uncharacterized protein
gene-CELE_Y6G8.5	1.90967	0.93332	0.0128237	Y6G8.5	Uncharacterized protein
gene-CELE_C13C12.2	0.605028	-0.724926	0.0128481	dyf-4	Protein dyf-4
gene-CELE_R06C1.6	1.44579	0.53186	0.0128549	R06C1.6	Uncharacterized protein
gene-CELE_Y46H3A.3	1.43773	0.523794	0.0129616	hsp-16.2	SHSP domain-containing protein
gene-CELE_F49F1.6	1.61987	0.69588	0.0130375	mul-1	Mucin Like Gene
gene-CELE_C02H6.2	1.52653	0.610255	0.0130827	fbxa-105	F-box domain-containing protein
gene-CELE_Y40B10A.7	0.57479	-0.798894	0.0131292	comt-5	Catechol-O-MethylTransferase family
gene-CELE_H02I12.4	1.46916	0.554996	0.0131962	dsl-6	Delta-like protein
gene-CELE_Y54G2A.37	3.01407	1.59171	0.0131976	Y54G2A.37	C-type lectin domain-containing protein
gene-CELE_F15E6.2	0.685386	-0.545012	0.0132362	lgc-22	ShKT domain-containing protein
gene-CELE_T08E11.2	1.56195	0.643348	0.0132911	math-39	MATH (meprin-associated Traf homology) domain containing
gene-CELE_F56D3.1	0.666547	-0.585222	0.0133271	F56D3.1	Uncharacterized protein
gene-CELE_T16G1.18	2.23431	1.15983	0.0133442	T16G1.18	Uncharacterized protein
gene-CELE_F41A4.1	0.653895	-0.612869	0.0134037	cutl-28	CUTiclin-Like
gene-CELE_W05E7.1	0.673098	-0.571112	0.0134241	grd-3	Ground-like domain-containing protein
gene-CELE_Y22D7AL.14	1.56354	0.644814	0.0134243	cht-4	GH18 domain-containing protein
gene-CELE_Y94H6A.10	1.42866	0.514659	0.0134472	Y94H6A.10	Uncharacterized protein
gene-CELE_C18H9.5	1.60691	0.68429	0.0134503	C18H9.5	MFS domain-containing protein
gene-CELE_F23H12.10	1.62676	0.702001	0.0134829	F23H12.10	Uncharacterized protein
gene-CELE_F13D11.2	0.698417	-0.51784	0.013492	hbl-1	Hunchback-like protein
gene-CELE_F59B1.8	1.43995	0.526014	0.013493	F59B1.8	CHK domain-containing protein
gene-CELE_T06E4.6	0.637703	-0.649043	0.0135612	col-146	Col_cuticle_N domain-containing protein
gene-CELE_Y92H12BR.7	0.663399	-0.592051	0.0135714	Y92H12BR.7	Uncharacterized protein
gene-CELE_C23F12.3	1.97209	0.979727	0.0138158	C23F12.3	Uncharacterized protein
gene-CELE_F18E3.12	2.37539	1.24816	0.013932	F18E3.12	Uncharacterized protein
gene-CELE_T04B8.6	2.37539	1.24816	0.013932	T04B8.6	-
gene-CELE_Y48G9A.7	2.37539	1.24816	0.013932	Y48G9A.7	Uncharacterized protein
gene-CELE_Y54G2A.15	0.520854	-0.94105	0.0139437	Y54G2A.15	Uncharacterized protein
gene-CELE_M02H5.9	0.108011	-3.21075	0.0139512	srh-33	Serpentine Receptor%2C class H
gene-CELE_T22H6.3	0.108011	-3.21075	0.0139512	str-124	Seven TM Receptor
gene-CELE_T27A1.1	0.108011	-3.21075	0.0139512	T27A1.1	Uncharacterized protein
gene-CELE_F47G4.1	8.74893	3.12911	0.0139512	clec-113	CW domain-containing protein
gene-CELE_C47E12.1	1.41965	0.505535	0.0139778	sars-1	putative serine--tRNA ligase%2C cytoplasmic
gene-CELE_C45B11.7	2.20189	1.13874	0.0139996	C45B11.7	-
gene-CELE_F28F5.4	2.20189	1.13874	0.0139996	F28F5.4	Uncharacterized protein
gene-CELE_T03G11.9	2.20189	1.13874	0.0139996	T03G11.9	Uncharacterized protein
gene-CELE_ZC477.1	0.547429	-0.869256	0.0140028	ssq-3	Sperm-Specific family%2C class Q
gene-CELE_ZK945.7	0.547429	-0.869256	0.0140028	ZK945.7	Uncharacterized protein
gene-CELE_Y53F4B.11	1.60074	0.678737	0.0140074	Y53F4B.11	Uncharacterized protein
gene-CELE_R74.10	1.96895	0.97743	0.0140226	R74.10	Uncharacterized protein
gene-CELE_ZC13.3	0.596231	-0.746058	0.0140532	mam-1	MAM domain-containing protein
gene-CELE_F20A1.2	0.362276	-1.46484	0.0140563	F20A1.2	G_PROTEIN_RECEP_F1_2 domain-containing protein
gene-CELE_F55F8.7	0.362276	-1.46484	0.0140563	F55F8.7	Protein-tyrosine-phosphatase
gene-CELE_Y9C9A.13	0.533024	-0.907728	0.0140612	Y9C9A.13	Uncharacterized protein
gene-CELE_C52B9.9	0.538268	-0.893603	0.0140669	mec-18	Uncharacterized protein
gene-CELE_Y69A2AR.25	0.538268	-0.893603	0.0140669	Y69A2AR.25	Uncharacterized protein
gene-CELE_F59H6.2	1.64972	0.722222	0.0141287	F59H6.2	-
gene-CELE_ZK1290.10	1.55338	0.635413	0.0141762	ZK1290.10	Uncharacterized protein
gene-CELE_B0563.6	1.54532	0.627901	0.0141774	B0563.6	G_PROTEIN_RECEP_F1_2 domain-containing protein
gene-CELE_F08B4.2	0.661826	-0.595476	0.0141951	cdh-5	CaDHerin family
gene-CELE_W03D2.6	1.43531	0.521359	0.0142805	W03D2.6	-
gene-CELE_R08B4.1	0.574393	-0.79989	0.0143022	grd-1	GRounDhog (hedgehog-like family)
gene-CELE_T05F1.7	3.18939	1.67328	0.0143062	T05F1.7	Uncharacterized protein
gene-CELE_F27D4.3	1.47502	0.56073	0.014317	F27D4.3	-
gene-CELE_C06C3.4	1.6066	0.684012	0.0143422	C06C3.4	Uncharacterized protein
gene-CELE_Y58A7A.4	1.43637	0.522428	0.0144108	Y58A7A.4	Uncharacterized protein
gene-CELE_F26D11.12	1.60922	0.686365	0.0144288	F26D11.12	Uncharacterized protein
gene-CELE_R08B4.5	1.63198	0.706627	0.0144819	nlp-66	Neuropeptide-Like Protein
gene-CELE_T25D1.1	2.1277	1.0893	0.0144973	T25D1.1	Uncharacterized protein
gene-CELE_C32B5.12	1.48256	0.568094	0.0145758	fbxc-57	-
gene-CELE_F20D1.22	1.5594	0.640995	0.0148061	F20D1.22	Uncharacterized protein
gene-CELE_F56D5.3	1.64102	0.714596	0.0148557	F56D5.3	Oxidored_FMN domain-containing protein
gene-CELE_T05D4.5	0.417888	-1.25881	0.014908	T05D4.5	Major sperm protein
gene-CELE_F20A1.4	2.25373	1.17231	0.014908	F20A1.4	Uncharacterized protein
gene-CELE_R186.1	1.60025	0.678294	0.0149411	hrg-9	Heme Responsive Gene
gene-CELE_T24A11.3	0.677341	-0.562046	0.0151175	toh-1	Zinc metalloproteinase nas-26
gene-CELE_F41C3.2	1.46705	0.552923	0.0151309	F41C3.2	Uncharacterized protein
gene-CELE_Y92H12BR.4	1.5236	0.607484	0.0151318	Y92H12BR.4	-
gene-CELE_F52D1.3	0.638453	-0.647348	0.0151656	abu-12	Activated in Blocked Unfolded protein response
gene-CELE_F56D5.1	1.43113	0.517157	0.0152558	col-121	Col_cuticle_N domain-containing protein
gene-CELE_F56F3.4	1.72332	0.785189	0.0152783	F56F3.4	Uncharacterized protein
gene-CELE_F55G11.5	1.47101	0.556809	0.0153045	dod-22	CUB_2 domain-containing protein
gene-CELE_C35C5.8	0.676153	-0.564577	0.0153792	C35C5.8	Uncharacterized protein
gene-CELE_F40A3.5	1.62818	0.703261	0.0153921	nipi-4	Protein nipi-4
gene-CELE_C54F6.10	1.43949	0.525559	0.0154618	str-31	Seven TM Receptor
gene-CELE_F19B6.4	0.390618	-1.35617	0.0155637	wht-5	ABC transporter domain-containing protein
gene-CELE_C25F9.9	2.41126	1.26978	0.0155637	C25F9.9	Uncharacterized protein
gene-CELE_Y46H3A.5	1.7447	0.802975	0.0156447	Y46H3A.5	Lipase_3 domain-containing protein
gene-CELE_Y34D9A.11	1.44531	0.531378	0.0156683	spp-23	Saposin B-type domain-containing protein
gene-CELE_C06E1.7	1.6622	0.733091	0.0156719	C06E1.7	Putative glycosyltransferase C06E1.7
gene-CELE_Y38C1AA.7	0.640217	-0.643368	0.0157054	Y38C1AA.7	Uncharacterized protein
gene-CELE_F41B5.1	1.50413	0.588931	0.0158225	F41B5.1	BED-type domain-containing protein
gene-CELE_K10C2.3	1.43971	0.525776	0.0158289	asp-14	Peptidase A1 domain-containing protein
gene-CELE_C48B6.8	0.586523	-0.76974	0.0158572	bbs-9	Protein pthb1 homolog
gene-CELE_EGAP1.5	1.50532	0.590072	0.0158882	EGAP1.5	Uncharacterized protein
gene-CELE_K05F6.4	0.652478	-0.615999	0.015896	K05F6.4	F-box domain-containing protein
gene-CELE_K02D3.1	0.640109	-0.643611	0.0159024	K02D3.1	Uncharacterized protein
gene-CELE_T05B4.11	0.640109	-0.643611	0.0159024	phat-5	PHAryngeal gland Toxin-related
gene-CELE_F25F2.1	0.568625	-0.814452	0.0160078	F25F2.1	Protein kinase domain-containing protein
gene-CELE_F52H3.5	1.42996	0.515975	0.0160332	ttc-36	Tetratricopeptide repeat protein 36
gene-CELE_C34D10.5	0.170229	-2.55445	0.0160841	C34D10.5	Uncharacterized protein
gene-CELE_T16H12.13	0.170229	-2.55445	0.0160841	T16H12.13	Uncharacterized protein
gene-CELE_Y39A3A.2	0.170229	-2.55445	0.0160841	Y39A3A.2	CW domain-containing protein
gene-CELE_Y48G8AR.8	0.170229	-2.55445	0.0160841	Y48G8AR.8	Uncharacterized protein
gene-CELE_ZK337.6	0.170229	-2.55445	0.0160841	nspd-11	-
gene-CELE_C39B10.5	5.54216	2.47045	0.0160841	C39B10.5	Uncharacterized protein
gene-CELE_H12D21.11	5.54216	2.47045	0.0160841	H12D21.11	Uncharacterized protein
gene-CELE_T27C5.8	5.54216	2.47045	0.0160841	T27C5.8	Uncharacterized protein
gene-CELE_Y38H6C.7	5.54216	2.47045	0.0160841	Y38H6C.7	-
gene-CELE_T28A11.22	1.46359	0.549516	0.0161298	T28A11.22	Ubiquitin-like domain-containing protein
gene-CELE_R09H3.3	1.78403	0.835139	0.0161848	R09H3.3	Uncharacterized protein
gene-CELE_Y54G2A.73	0.565658	-0.821998	0.0161848	Y54G2A.73	Uncharacterized protein
gene-CELE_K04A8.5	0.248357	-2.00951	0.0161862	lipl-4	Lipase lipl-4
gene-CELE_F17B5.9	3.79514	1.92415	0.0161862	rgba-1	Regulatory Gene for Behavioral Aging
gene-CELE_F40C5.1	3.79514	1.92415	0.0161862	F40C5.1	Uncharacterized protein
gene-CELE_K11E4.6	3.79514	1.92415	0.0161862	K11E4.6	Uncharacterized protein
gene-CELE_ZK1037.5	2.13749	1.09592	0.0161891	nhr-247	Nuclear Hormone Receptor family
gene-CELE_Y5H2B.3	0.59896	-0.739467	0.0163481	Y5H2B.3	Uncharacterized protein
gene-CELE_Y38E10A.11	0.612399	-0.707457	0.0163716	nspe-4	Nematode Specific Peptide family%2C group E
gene-CELE_R04B5.5	0.643786	-0.635347	0.0163921	R04B5.5	PKS_ER domain-containing protein
gene-CELE_R13A5.11	1.49967	0.584649	0.0164539	R13A5.11	Serine/threonine-protein phosphatase
gene-CELE_W06B11.1	1.47884	0.564467	0.0164968	atat-2	Alpha-tubulin N-acetyltransferase 2
gene-CELE_Y60A9A.3	0.214825	-2.21877	0.016576	Y60A9A.3	-
gene-CELE_ZK816.5	0.214825	-2.21877	0.016576	dhs-26	DeHydrogenases%2C Short chain
gene-CELE_F33H1.5	4.38896	2.13388	0.016576	srd-1	Serpentine receptor class delta-1
gene-CELE_T01B10.1	4.38896	2.13388	0.016576	grd-4	Ground-like domain-containing protein
gene-CELE_C11H1.5	0.475367	-1.07289	0.0165779	C11H1.5	Uncharacterized protein
gene-CELE_T02H6.9	1.57951	0.65948	0.0165901	T02H6.9	Uncharacterized protein
gene-CELE_Y73B6BL.36	1.59176	0.670619	0.016658	tmed-13	GOLD domain-containing protein
gene-CELE_H23N18.5	0.555236	-0.848827	0.0166733	H23N18.5	Uncharacterized protein
gene-CELE_C01G12.7	0.413827	-1.2729	0.0166986	C01G12.7	Uncharacterized protein
gene-CELE_B0554.6	1.8568	0.892818	0.0168121	dod-20	Downstream Of DAF-16 (regulated by DAF-16)
gene-CELE_T28A11.15	1.68045	0.748845	0.0168304	srt-63	Serpentine Receptor%2C class T
gene-CELE_T13H5.3	0.546662	-0.871278	0.0169322	cht-2	GH18 domain-containing protein
gene-CELE_F46G11.2	0.541744	-0.884316	0.0170282	F46G11.2	Uncharacterized protein
gene-CELE_C04H5.9	1.93632	0.953316	0.017095	C04H5.9	-
gene-CELE_F22D6.10	0.619669	-0.690431	0.0171549	col-60	Col_cuticle_N domain-containing protein
gene-CELE_C18A3.11	0.0172839	-5.85443	0.0172979	C18A3.11	CW domain-containing protein
gene-CELE_F26D2.14	0.0172839	-5.85443	0.0172979	F26D2.14	ShKT domain-containing protein
gene-CELE_K09H9.1	0.0172839	-5.85443	0.0172979	K09H9.1	Uncharacterized protein
gene-CELE_T11F9.21	0.0172839	-5.85443	0.0172979	T11F9.21	CX domain-containing protein
gene-CELE_Y73C8C.10	0.0172839	-5.85443	0.0172979	Y73C8C.10	Oxidored_FMN domain-containing protein
gene-CELE_ZK697.1	0.0172839	-5.85443	0.0172979	ZK697.1	Uncharacterized protein
gene-CELE_ZK829.8	0.0172839	-5.85443	0.0172979	srj-1	Serpentine Receptor%2C class J
gene-CELE_C17H1.11	56.1682	5.81168	0.0172979	pals-10	Protein containing ALS2cr12 (ALS2CR12) signature
gene-CELE_C37H5.10	56.1682	5.81168	0.0172979	cwp-1	Coexpressed With Polycystins
gene-CELE_C43D7.6	56.1682	5.81168	0.0172979	srh-208	Serpentine Receptor%2C class H
gene-CELE_F37B4.15	56.1682	5.81168	0.0172979	F37B4.15	Uncharacterized protein
gene-CELE_F43G6.17	56.1682	5.81168	0.0172979	F43G6.17	Hist_deacetyl domain-containing protein
gene-CELE_F56H1.2	56.1682	5.81168	0.0172979	nhr-266	-
gene-CELE_F58F9.11	56.1682	5.81168	0.0172979	F58F9.11	-
gene-CELE_K03D7.6	56.1682	5.81168	0.0172979	srh-118	Serpentine Receptor%2C class H
gene-CELE_T01H10.11	56.1682	5.81168	0.0172979	T01H10.11	Uncharacterized protein
gene-CELE_T10B9.4	56.1682	5.81168	0.0172979	cyp-13A8	Putative cytochrome P450 CYP13A8
gene-CELE_Y32B12B.7	56.1682	5.81168	0.0172979	sru-45	Serpentine Receptor%2C class U
gene-CELE_Y73B3A.32	56.1682	5.81168	0.0172979	Y73B3A.32	-
gene-CELE_F23B12.9	1.509	0.593591	0.0173063	egl-1	Programmed cell death activator egl-1
gene-CELE_T12E12.6	0.341021	-1.55207	0.0173117	T12E12.6	Peptidase_M1 domain-containing protein
gene-CELE_C52B9.8	2.76247	1.46596	0.0173117	C52B9.8	Uncharacterized protein
gene-CELE_F19B10.7	2.76247	1.46596	0.0173117	srx-97	7TM_GPCR_Srx domain-containing protein
gene-CELE_F45E12.6	2.76247	1.46596	0.0173117	F45E12.6	Uncharacterized protein
gene-CELE_R13H9.1	2.76247	1.46596	0.0173117	rmd-6	Regulator of Microtubule Dynamics
gene-CELE_F57F5.1	1.40277	0.488281	0.0174011	cpr-9	Pept_C1 domain-containing protein
gene-CELE_F49C12.4	0.383896	-1.38121	0.0174197	F49C12.4	Methyltransf_21 domain-containing protein
gene-CELE_T07D3.5	0.383896	-1.38121	0.0174197	T07D3.5	-
gene-CELE_F49E7.2	1.47778	0.563429	0.0174753	pigx-1	PhosphatidylInositol Glycan anchor biosynthesis class X
gene-CELE_F26A1.12	2.17413	1.12044	0.0175335	clec-157	C-type lectin domain-containing protein
gene-CELE_T04H1.9	1.44345	0.529519	0.0175918	tbb-6	Tubulin beta chain
gene-CELE_C55B7.3	0.567746	-0.816683	0.0176418	C55B7.3	Tyrosine-protein phosphatase
gene-CELE_F08G2.5	1.42449	0.510441	0.01773	F08G2.5	Uncharacterized protein
gene-CELE_R02C2.1	0.637558	-0.649372	0.0178795	R02C2.1	Protein kinase domain-containing protein
gene-CELE_C44E12.3	0.612789	-0.706537	0.0179884	twk-17	TWiK family of potassium channels
gene-CELE_T08A9.8	1.42342	0.509364	0.0180058	spp-4	Saposin B-type domain-containing protein
gene-CELE_F41E6.2	0.690308	-0.534689	0.0180094	grd-5	Ground-like domain-containing protein
gene-CELE_C43D7.5	1.81362	0.858874	0.0180774	sdz-6	SKN-1 Dependent Zygotic transcript
gene-CELE_H23L24.2	1.55032	0.63257	0.0182212	ipla-5	PNPLA domain-containing protein
gene-CELE_F42E11.1	1.41435	0.500141	0.0182311	pgp-4	P-GlycoProtein related
gene-CELE_Y48B6A.6	1.40192	0.487401	0.0182403	efhd-1	EF HanD calcium binding protein
gene-CELE_K01D12.9	0.634711	-0.655828	0.0182743	K01D12.9	Uncharacterized protein
gene-CELE_M02H5.1	1.54278	0.625528	0.018309	nhr-99	Nuclear Hormone Receptor family
gene-CELE_C09G9.8	2.07949	1.05623	0.0185387	C09G9.8	Uncharacterized protein
gene-CELE_T16G1.2	0.604604	-0.725937	0.0185544	T16G1.2	Uncharacterized protein
gene-CELE_F11D11.3	1.58401	0.663585	0.0186892	F11D11.3	Uncharacterized protein
gene-CELE_F47G9.3	0.575634	-0.796776	0.0186968	cutl-18	CUTiclin-Like
gene-CELE_C50H2.6	2.30145	1.20254	0.0187538	ceh-75	Homeobox domain-containing protein
gene-CELE_B0491.3	0.543659	-0.879226	0.0187939	rmd-3	Regulator of Microtubule Dynamics
gene-CELE_Y106G6D.2	0.686286	-0.543119	0.018877	Y106G6D.2	Uncharacterized protein
gene-CELE_F55C10.2	0.615693	-0.699717	0.0188781	col-154	Col_cuticle_N domain-containing protein
gene-CELE_W02D7.11	1.93661	0.953534	0.0189088	W02D7.11	Uncharacterized protein
gene-CELE_M04D8.7	1.93615	0.953194	0.018998	M04D8.7	Uncharacterized protein
gene-CELE_H20J04.1	0.327375	-1.61099	0.0191693	H20J04.1	WSN domain-containing protein
gene-CELE_T22B7.22	0.327375	-1.61099	0.0191693	T22B7.22	Uncharacterized protein
gene-CELE_C30E1.6	2.87785	1.52499	0.0191693	C30E1.6	-
gene-CELE_Y46C8AL.8	2.87785	1.52499	0.0191693	clec-74	C-type lectin domain-containing protein
gene-CELE_Y16E11A.4	1.49403	0.57921	0.0192562	Y16E11A.4	MATH domain-containing protein
gene-CELE_F41E6.15	1.44054	0.526613	0.0192702	F41E6.15	Uncharacterized protein
gene-CELE_ZC47.12	1.46021	0.546181	0.0193332	fbxa-49	-
gene-CELE_T11B7.3	1.42111	0.507014	0.0194719	col-118	Col_cuticle_N domain-containing protein
gene-CELE_F59A6.10	0.376144	-1.41064	0.0195301	F59A6.10	Uncharacterized protein
gene-CELE_ZK525.1	1.47061	0.556417	0.0195902	flp-15	FMRF-Like Peptide
gene-CELE_ZK637.18	1.72096	0.783209	0.0196884	ZK637.18	-
gene-CELE_R05G9R.1	0.582781	-0.778975	0.0196884	R05G9R.1	Uncharacterized protein
gene-CELE_W03F11.4	0.582781	-0.778975	0.0196884	W03F11.4	Protein-tyrosine-phosphatase
gene-CELE_Y32H12A.1	0.430134	-1.21714	0.0197076	Y32H12A.1	Uncharacterized protein
gene-CELE_B0348.2	1.58001	0.659937	0.0198149	B0348.2	LITAF domain-containing protein
gene-CELE_ZK154.1	0.64125	-0.641042	0.0198339	ZK154.1	Uncharacterized protein
gene-CELE_C24B9.9	0.613235	-0.705488	0.019895	dod-3	Downstream Of DAF-16 (regulated by DAF-16)
gene-CELE_C31A11.7	1.46918	0.55501	0.019973	oac-7	NRF domain-containing protein
gene-CELE_C25F9.16	1.49575	0.580873	0.0201685	C25F9.16	Uncharacterized protein
gene-CELE_T06C12.7	1.41101	0.496727	0.0201992	nhr-84	Nuclear Hormone Receptor family
gene-CELE_C06B3.3	0.599782	-0.737489	0.020307	cyp-35C1	CYtochrome P450 family
gene-CELE_C18B12.2	0.599782	-0.737489	0.020307	seb-3	SEcretin/class B GPCR
gene-CELE_B0222.6	0.699339	-0.515936	0.0203329	col-144	Col_cuticle_N domain-containing protein
gene-CELE_F49E12.12	0.555323	-0.848602	0.0203392	F49E12.12	Uncharacterized protein
gene-CELE_K07F5.16	1.42658	0.512565	0.0203528	K07F5.16	J domain-containing protein
gene-CELE_C17H1.1	2.10382	1.07301	0.020365	C17H1.1	-
gene-CELE_C30H6.12	2.10382	1.07301	0.020365	C30H6.12	Uncharacterized protein
gene-CELE_F08H9.6	0.577921	-0.791055	0.0203661	clec-57	C-type LECtin
gene-CELE_R11G1.4	1.39783	0.483191	0.020509	sax-1	Serine/threonine-protein kinase sax-1
gene-CELE_C53A5.9	1.46953	0.555351	0.0205609	C53A5.9	Uncharacterized protein
gene-CELE_W02D7.10	1.87657	0.908099	0.0205763	clec-219	C-type LECtin
gene-CELE_T23B3.2	1.39704	0.482373	0.0206822	T23B3.2	Uncharacterized protein
gene-CELE_F32A5.2	0.688161	-0.539181	0.0207863	skpo-3	ShKT domain-containing protein
gene-CELE_C25H3.18	1.58901	0.668124	0.0208915	C25H3.18	-
gene-CELE_T28B8.1	1.3901	0.475186	0.0209015	T28B8.1	Uncharacterized protein
gene-CELE_Y46C8AL.4	1.40158	0.48705	0.0209599	clec-71	C-type lectin domain-containing protein
gene-CELE_B0391.5	1.42386	0.509809	0.0210168	fbxa-153	F-box domain-containing protein
gene-CELE_Y39B6A.20	1.38786	0.472861	0.0210533	asp-1	Aspartic protease 1
gene-CELE_T25D10.1	1.42312	0.509059	0.021097	T25D10.1	Uncharacterized protein
gene-CELE_R01E6.2	0.404031	-1.30746	0.0211185	R01E6.2	Uncharacterized protein
gene-CELE_Y105C5B.29	0.404031	-1.30746	0.0211185	hlh-32	BHLH domain-containing protein
gene-CELE_F10F2.6	0.310874	-1.6856	0.0211438	clec-152	-
gene-CELE_M01H9.5	0.310874	-1.6856	0.0211438	M01H9.5	Uncharacterized protein
gene-CELE_Y52B11B.1	0.310874	-1.6856	0.0211438	Y52B11B.1	Uncharacterized protein
gene-CELE_ZK892.3	0.310874	-1.6856	0.0211438	ZK892.3	MFS domain-containing protein
gene-CELE_F52F12.8	3.03092	1.59976	0.0211438	F52F12.8	Major sperm protein
gene-CELE_C24F3.3	0.497303	-1.0078	0.0211578	nas-12	Zinc metalloproteinase nas-12
gene-CELE_C35D6.5	1.97754	0.983708	0.0211578	C35D6.5	-
gene-CELE_F52F10.2	0.506627	-0.981005	0.0211675	F52F10.2	Uncharacterized protein
gene-CELE_C48D5.1	1.43956	0.525628	0.0212115	nhr-6	Nuclear hormone receptor family member nhr-6
gene-CELE_T15H9.6	0.569073	-0.813315	0.0214134	pap-2	Poly(A) polymerase
gene-CELE_Y54E10BL.3	1.65758	0.729082	0.0214476	Y54E10BL.3	Uncharacterized protein
gene-CELE_K07E8.12	1.64196	0.715423	0.0214476	sri-44	-
gene-CELE_Y45F10D.10	1.55182	0.633964	0.0216687	icap-1	Integrin Cytoplasmic domain-Associated Protein homolog
gene-CELE_W08E12.6	0.565596	-0.822156	0.0217624	W08E12.6	Uncharacterized protein
gene-CELE_F49E8.8	0.582818	-0.778882	0.0218036	F49E8.8	Uncharacterized protein
gene-CELE_R11A5.7	0.667506	-0.583148	0.0218245	suro-1	Putative carboxypeptidase suro-1
gene-CELE_Y73B6A.6	0.593513	-0.752648	0.0219222	Y73B6A.6	-
gene-CELE_C06C3.7	0.367107	-1.44573	0.0219259	C06C3.7	Uncharacterized protein
gene-CELE_B0310.3	1.51697	0.601196	0.0220002	B0310.3	Uncharacterized protein
gene-CELE_W09C3.3	1.53711	0.620219	0.0220593	W09C3.3	Methyltransf_21 domain-containing protein
gene-CELE_F32A11.7	0.647121	-0.627892	0.0220616	mltn-1	MLt-TeN (mlt-10) related
gene-CELE_Y17D7B.2	1.54466	0.627291	0.0220616	Y17D7B.2	Uncharacterized protein
gene-CELE_F23F12.17	1.43732	0.52338	0.0220817	F23F12.17	-
gene-CELE_ZK265.3	0.561794	-0.831887	0.0221058	nsph-2	Nematode Specific Peptide family
gene-CELE_T19C4.24	2.2072	1.14222	0.0222191	T19C4.24	Uncharacterized protein
gene-CELE_Y2H9A.6	1.51205	0.596509	0.0223048	Y2H9A.6	Uncharacterized protein
gene-CELE_Y46G5A.28	0.640432	-0.642883	0.0223785	Y46G5A.28	Uncharacterized protein
gene-CELE_ZC239.12	1.62069	0.696604	0.0223839	sdz-35	BTB domain-containing protein
gene-CELE_F27C8.4	1.39312	0.478324	0.0224101	spp-18	Saposin B-type domain-containing protein
gene-CELE_F21C10.19	1.84921	0.88691	0.0224387	F21C10.19	CX domain-containing protein
gene-CELE_M04D5.1	0.557619	-0.842649	0.0224387	M04D5.1	Uncharacterized protein
gene-CELE_C46C11.3	1.49736	0.582419	0.0224961	C46C11.3	Uncharacterized protein
gene-CELE_R11G1.2	1.44021	0.526275	0.0227122	R11G1.2	Uncharacterized protein
gene-CELE_E02C12.4	0.553013	-0.854616	0.022755	ttr-40	TransThyretin-Related family domain
gene-CELE_M6.3	0.553013	-0.854616	0.022755	pha-2	Homeobox domain-containing protein
gene-CELE_Y105C5B.13	0.706712	-0.500805	0.022796	skr-10	Skp1-related protein
gene-CELE_F38A3.1	0.704885	-0.50454	0.0228387	col-81	Col_cuticle_N domain-containing protein
gene-CELE_Y53C12B.6	1.41317	0.498934	0.0228648	cutl-2	ZP domain-containing protein
gene-CELE_C09G5.3	0.445513	-1.16646	0.0229473	col-79	Putative cuticle collagen 79
gene-CELE_F13E9.14	0.445513	-1.16646	0.0229473	F13E9.14	DUF148 domain-containing protein
gene-CELE_R05F9.5	0.445513	-1.16646	0.0229473	gst-9	putative glutathione S-transferase 9
gene-CELE_F58E1.5	0.658811	-0.602064	0.0230641	fbxb-17	FBA_2 domain-containing protein
gene-CELE_F35F10.5	3.24375	1.69766	0.0231566	F35F10.5	Uncharacterized protein
gene-CELE_C54F6.18	1.57733	0.657487	0.023199	C54F6.18	Uncharacterized protein
gene-CELE_T03G11.8	1.4919	0.577155	0.0232822	zig-6	Zwei Ig domain protein zig-6
gene-CELE_T26A8.2	0.587595	-0.767107	0.0232903	tmem-231	Transmembrane protein 231
gene-CELE_Y95B8A.1	0.682121	-0.551901	0.0233678	nas-30	Zinc metalloproteinase nas-30
gene-CELE_T25B9.6	0.473786	-1.07769	0.0233933	T25B9.6	Uncharacterized protein
gene-CELE_ZK550.1	2.09482	1.06682	0.0233933	mboa-5	-
gene-CELE_ZC250.1	0.664531	-0.589591	0.0234433	cyn-17	CYclophyliN
gene-CELE_Y59E9AL.3	0.571537	-0.807082	0.0235072	nsph-4.2	Nematode Specific Peptide family
gene-CELE_Y49G5A.1	1.89901	0.925249	0.0235088	Y49G5A.1	BPTI/Kunitz inhibitor domain-containing protein
gene-CELE_T22B3.2	0.604455	-0.726292	0.0235904	alg-3	Argonaute (plant)-Like Gene
gene-CELE_ZC239.20	0.486727	-1.03882	0.0236259	ZC239.20	Uncharacterized protein
gene-CELE_Y17G7B.23	2.03127	1.02238	0.0236259	Y17G7B.23	Uncharacterized protein
gene-CELE_C26C6.7	1.44249	0.528566	0.0236403	glb-8	GLOBIN domain-containing protein
gene-CELE_T10E10.1	0.629531	-0.66765	0.0236689	col-168	Col_cuticle_N domain-containing protein
gene-CELE_Y110A7A.3	0.632823	-0.660127	0.0237081	unc-63	Acetylcholine receptor subunit alpha-type unc-63
gene-CELE_D1065.5	1.55598	0.637826	0.0237221	srh-211	Serpentine Receptor%2C class H
gene-CELE_Y102A11A.7	0.585319	-0.772706	0.0237765	Y102A11A.7	Uncharacterized protein
gene-CELE_C54E4.1	2.36634	1.24266	0.023845	C54E4.1	Uncharacterized protein
gene-CELE_C49G7.7	1.41125	0.496973	0.0239651	C49G7.7	Uncharacterized protein
gene-CELE_C35B8.1	0.663079	-0.592747	0.0243707	col-175	Col_cuticle_N domain-containing protein
gene-CELE_F47H4.1	0.707608	-0.498977	0.0243993	lsy-27	Uncharacterized protein
gene-CELE_Y47G6A.15	0.684306	-0.547286	0.0245716	Y47G6A.15	Uncharacterized protein
gene-CELE_R07G3.2	0.624765	-0.678615	0.0246154	lips-17	LIPaSe related
gene-CELE_C41G6.10	0.11985	-3.06069	0.0246349	sri-25	Serpentine Receptor%2C class I
gene-CELE_C55A1.8	0.11985	-3.06069	0.0246349	sru-42	Serpentine Receptor%2C class U
gene-CELE_F14D7.5	0.11985	-3.06069	0.0246349	F14D7.5	Uncharacterized protein
gene-CELE_F43C11.4	0.11985	-3.06069	0.0246349	F43C11.4	Uncharacterized protein
gene-CELE_F47B7.5	0.11985	-3.06069	0.0246349	F47B7.5	Uncharacterized protein
gene-CELE_F15D3.3	7.885	2.97911	0.0246349	col-66	-
gene-CELE_F36G9.6	7.885	2.97911	0.0246349	sru-23	Serpentine Receptor%2C class U
gene-CELE_F43C11.12	7.885	2.97911	0.0246349	F43C11.12	Uncharacterized protein
gene-CELE_K05D4.5	7.885	2.97911	0.0246349	K05D4.5	-
gene-CELE_Y41E3.12	7.885	2.97911	0.0246349	srt-47	Serpentine Receptor%2C class T
gene-CELE_F07H5.6	0.356436	-1.48829	0.0246357	F07H5.6	Uncharacterized protein
gene-CELE_F18E9.1	1.65685	0.728443	0.0246462	F18E9.1	Uncharacterized protein
gene-CELE_C10G11.8	1.52421	0.608057	0.0246731	C10G11.8	AAA domain-containing protein
gene-CELE_F33H12.2	1.57291	0.653435	0.0246941	sri-39	Serpentine Receptor%2C class I
gene-CELE_Y38F1A.6	0.72114	-0.47165	0.0247387	hphd-1	Hydroxyacid-oxoacid transhydrogenase%2C mitochondrial
gene-CELE_Y38H6A.4	1.74901	0.806541	0.024791	Y38H6A.4	-
gene-CELE_T28C6.4	0.677823	-0.56102	0.0248139	col-117	Col_cuticle_N domain-containing protein
gene-CELE_Y71A12B.11	0.703774	-0.506817	0.024961	Y71A12B.11	Uncharacterized protein
gene-CELE_F12E12.12	0.264779	-1.91714	0.0250426	F12E12.12	-
gene-CELE_K02E2.9	0.264779	-1.91714	0.0250426	K02E2.9	-
gene-CELE_ZC412.6	0.264779	-1.91714	0.0250426	nspa-5	Nematode Specific Peptide family%2C group A
gene-CELE_C02D5.3	3.55981	1.8318	0.0250426	gsto-2	putative glutathione transferase omega-2
gene-CELE_Y82E9BL.13	1.41734	0.503185	0.0250721	fbxa-79	F-box domain-containing protein
gene-CELE_C28D4.5	0.422829	-1.24185	0.0251301	C28D4.5	DUF1248 domain-containing protein
gene-CELE_F13A2.10	2.22751	1.15543	0.0251301	F13A2.10	Uncharacterized protein
gene-CELE_ZC250.4	1.41732	0.503161	0.0251494	ZC250.4	Uncharacterized protein
gene-CELE_F18C5.5	0.600173	-0.73655	0.0252087	F18C5.5	Uncharacterized protein
gene-CELE_F38A1.15	1.66443	0.735031	0.0252087	F38A1.15	CW domain-containing protein
gene-CELE_F54D5.17	1.87232	0.904828	0.0252204	F54D5.17	Uncharacterized protein
gene-CELE_Y45F10C.6	0.555431	-0.84832	0.0252204	Y45F10C.6	Uncharacterized protein
gene-CELE_Y110A2AL.4	1.37972	0.464377	0.0254945	Y110A2AL.4	Uncharacterized protein
gene-CELE_F32D8.7	0.663835	-0.591103	0.0256264	F32D8.7	BPTI/Kunitz inhibitor domain-containing protein
gene-CELE_F53C3.6	1.39706	0.482395	0.0256898	F53C3.6	CX domain-containing protein
gene-CELE_F45D3.1	0.57415	-0.800501	0.025853	F45D3.1	Uncharacterized protein
gene-CELE_C45G9.11	2.12541	1.08774	0.0259426	C45G9.11	Uncharacterized protein
gene-CELE_B0198.2	0.587951	-0.766233	0.0259675	B0198.2	Uncharacterized protein
gene-CELE_ZK666.7	0.605652	-0.72344	0.0260671	clec-61	C-type LECtin
gene-CELE_F40H6.6	1.41528	0.501088	0.0261341	F40H6.6	-
gene-CELE_ZK1055.4	0.637541	-0.64941	0.0262357	ZK1055.4	Uncharacterized protein
gene-CELE_F33H12.5	1.89736	0.923991	0.0262662	sri-36	Serpentine Receptor%2C class I
gene-CELE_F40H7.12	1.89736	0.923991	0.0262662	ifas-1	Inducible FAScin Domain containing
gene-CELE_F09F7.8	0.460041	-1.12017	0.0264049	nspb-12	Nematode Specific Peptide family%2C group B
gene-CELE_C12D8.16	0.231195	-2.11282	0.0264707	fipr-7	FIP (Fungus-Induced Protein) Related
gene-CELE_E02H9.1	0.231195	-2.11282	0.0264707	E02H9.1	Uncharacterized protein
gene-CELE_F10G2.2	0.231195	-2.11282	0.0264707	F10G2.2	Uncharacterized protein
gene-CELE_T05B11.2	0.231195	-2.11282	0.0264707	srr-9	Serpentine Receptor%2C class R
gene-CELE_T28F3.9	0.231195	-2.11282	0.0264707	T28F3.9	Uncharacterized protein
gene-CELE_C01G10.2	4.07828	2.02796	0.0264707	srx-79	-
gene-CELE_C31A11.13	4.07828	2.02796	0.0264707	C31A11.13	Uncharacterized protein
gene-CELE_F09E8.5	4.07828	2.02796	0.0264707	scl-14	SCP domain-containing protein
gene-CELE_F59B1.4	4.07828	2.02796	0.0264707	F59B1.4	Uncharacterized protein
gene-CELE_H02K04.1	4.07828	2.02796	0.0264707	clec-229	C-type lectin domain-containing protein
gene-CELE_H12I19.4	4.07828	2.02796	0.0264707	oac-37	Acyl_transf_3 domain-containing protein
gene-CELE_Y49F6C.7	4.07828	2.02796	0.0264707	Y49F6C.7	Uncharacterized protein
gene-CELE_W04H10.5	1.52916	0.612735	0.0265455	W04H10.5	Uncharacterized protein
gene-CELE_C01G6.9	0.585534	-0.772176	0.026569	C01G6.9	Uncharacterized protein
gene-CELE_T26E3.5	0.585534	-0.772176	0.026569	T26E3.5	F-box domain-containing protein
gene-CELE_F31B12.4	2.03601	1.02575	0.0266086	F31B12.4	Uncharacterized protein
gene-CELE_C32H11.5	0.498486	-1.00438	0.0266216	C32H11.5	DUF148 domain-containing protein
gene-CELE_C01G12.6	0.185533	-2.43025	0.0267805	nspb-10	Nematode Specific Peptide family%2C group B
gene-CELE_E01A2.8	0.185533	-2.43025	0.0267805	E01A2.8	Uncharacterized protein
gene-CELE_K02E2.3	0.185533	-2.43025	0.0267805	srh-177	Serpentine Receptor%2C class H
gene-CELE_T25B6.4	0.185533	-2.43025	0.0267805	T25B6.4	Uncharacterized protein
gene-CELE_F13A2.1	5.08514	2.34629	0.0267805	F13A2.1	Uncharacterized protein
gene-CELE_F26D11.4	5.08514	2.34629	0.0267805	F26D11.4	-
gene-CELE_F40F8.12	5.08514	2.34629	0.0267805	F40F8.12	Uncharacterized protein
gene-CELE_T07H8.5	5.08514	2.34629	0.0267805	srg-31	Serpentine receptor class gamma-31
gene-CELE_T09B9.5	5.08514	2.34629	0.0267805	T09B9.5	Uncharacterized protein
gene-CELE_T20D4.13	5.08514	2.34629	0.0267805	T20D4.13	-
gene-CELE_W03H1.2	5.08514	2.34629	0.0267805	elc-2	Elongin-C
gene-CELE_F28A12.4	0.72124	-0.471449	0.0268281	asp-13	Peptidase A1 domain-containing protein
gene-CELE_F36A4.6	0.391116	-1.35433	0.026994	col-33	Col_cuticle_N domain-containing protein
gene-CELE_C14E2.2	2.4084	1.26807	0.026994	got-1.3	-
gene-CELE_T26G10.5	2.4084	1.26807	0.026994	T26G10.5	Uncharacterized protein
gene-CELE_F48A11.1	0.697032	-0.520704	0.0272724	chs-2	Chitin synthase chs-2
gene-CELE_C10C6.7	0.637104	-0.650398	0.0274105	C10C6.7	Uncharacterized protein
gene-CELE_F11C7.3	1.47052	0.556329	0.0275458	vap-1	Venom-Allergen-like Protein
gene-CELE_ZC84.6	0.615309	-0.700618	0.0276093	ZC84.6	Uncharacterized protein
gene-CELE_Y38H6C.11	1.41366	0.499433	0.0277308	fbxa-150	F-box domain-containing protein
gene-CELE_Y46G5A.27	0.655373	-0.609612	0.0277937	pes-10	Patterned expression site protein 10
gene-CELE_T28A11.9	1.75939	0.815074	0.0278301	srj-8	Serpentine Receptor%2C class J
gene-CELE_C30G12.2	0.558028	-0.84159	0.0280176	C30G12.2	Uncharacterized protein
gene-CELE_Y71F9AL.7	1.38624	0.471172	0.0281043	Y71F9AL.7	Uncharacterized protein
gene-CELE_ZK1290.5	1.38851	0.473533	0.0281443	ZK1290.5	putative oxidoreductase ZK1290.5
gene-CELE_B0244.6	1.5774	0.657546	0.0281601	B0244.6	Putative G-protein coupled receptor-like protein B0244.6
gene-CELE_F56D2.5	1.38563	0.470537	0.0282168	F56D2.5	RBR-type E3 ubiquitin transferase
gene-CELE_K08A2.1	1.37008	0.454262	0.0284712	lido-8	LIn-8 Domain containing
gene-CELE_K12B6.2	0.418398	-1.25705	0.0285161	spe-49	DC_STAMP domain-containing protein
gene-CELE_T10E10.3	0.418398	-1.25705	0.0285161	T10E10.3	G_PROTEIN_RECEP_F1_2 domain-containing protein
gene-CELE_ZK112.5	2.25118	1.17068	0.0285161	ZK112.5	Uncharacterized protein
gene-CELE_T03G11.3	0.533836	-0.905532	0.0285292	T03G11.3	Zinc finger C2HC domain-containing protein T03G11.3
gene-CELE_R12E2.7	0.66558	-0.587317	0.0286025	R12E2.7	Uncharacterized protein
gene-CELE_T06E4.4	0.708395	-0.497373	0.0286304	col-147	Col_cuticle_N domain-containing protein
gene-CELE_F40H6.4	0.699661	-0.515272	0.0287396	tbx-11	Putative T-box protein 11
gene-CELE_Y80D3A.7	1.46046	0.546423	0.0287543	ptr-22	SSD domain-containing protein
gene-CELE_K03H6.7	1.67607	0.745079	0.028756	clec-172	C-type lectin domain-containing protein
gene-CELE_ZC443.5	1.39384	0.479069	0.0287998	ugt-18	UDP-glucuronosyltransferase
gene-CELE_B0403.3	1.44196	0.528033	0.0288393	B0403.3	Uncharacterized protein
gene-CELE_K05F6.11	0.606983	-0.720271	0.0289473	poml-4	PON (paraoxonase) and MEC-6 Like
gene-CELE_C25D7.16	1.86187	0.896751	0.029006	C25D7.16	Uncharacterized protein
gene-CELE_H12D21.4	1.86187	0.896751	0.029006	mpst-2	Sulfurtransferase
gene-CELE_Y116A8C.14	1.79502	0.843999	0.0291569	rom-3	Rhomboid domain-containing protein
gene-CELE_C46A5.4	0.670412	-0.57688	0.0292159	C46A5.4	Uncharacterized protein
gene-CELE_T10H9.5	0.70536	-0.503569	0.0293263	pmp-5	ABC transmembrane type-1 domain-containing protein
gene-CELE_T01E8.9	0.518807	-0.946731	0.0294287	ubxn-5	UBX domain-containing protein 5
gene-CELE_T01A4.9	0.44042	-1.18305	0.0294307	T01A4.9	Uncharacterized protein
gene-CELE_ZK1240.8	2.1385	1.0966	0.0294307	ZK1240.8	RING-type domain-containing protein
gene-CELE_Y46G5A.8	1.38626	0.471197	0.0294518	Y46G5A.8	F-box domain-containing protein
gene-CELE_F33A8.7	0.605578	-0.723615	0.0297113	F33A8.7	Uncharacterized protein
gene-CELE_Y71A12B.12	1.37252	0.45683	0.0298687	Y71A12B.12	Uncharacterized protein
gene-CELE_Y38C1BA.1	0.458569	-1.12479	0.0299068	Y38C1BA.1	Uncharacterized protein
gene-CELE_F45D11.10	1.38728	0.472259	0.0299504	fbxc-39	F-box C protein
gene-CELE_T23F11.2	2.04128	1.02947	0.030067	T23F11.2	Uncharacterized protein
gene-CELE_C33E10.3	1.47553	0.561231	0.0302162	C33E10.3	-
gene-CELE_Y46H3C.7	0.704679	-0.504962	0.0304071	Y46H3C.7	Uncharacterized protein
gene-CELE_H11E01.3	0.707538	-0.49912	0.0305085	H11E01.3	Uncharacterized protein
gene-CELE_F39B2.9	1.84011	0.879792	0.0305206	tmem-107	Transmembrane protein 107
gene-CELE_M02E1.2	0.565507	-0.822383	0.0305206	nlp-64	Neuropeptide-Like Protein
gene-CELE_W02A2.8	0.565507	-0.822383	0.0305206	W02A2.8	Uncharacterized protein
gene-CELE_T04D3.2	0.71111	-0.491855	0.0305677	sdz-30	SKN-1 Dependent Zygotic transcript
gene-CELE_B0545.3	0.382983	-1.38465	0.0306351	scl-23	SCP domain-containing protein
gene-CELE_C08E3.3	0.382983	-1.38465	0.0306351	bath-33	BTB domain-containing protein
gene-CELE_T10C6.16	0.382983	-1.38465	0.0306351	T10C6.16	Uncharacterized protein
gene-CELE_C39B5.7	2.45967	1.29847	0.0306351	fbxa-12	F-box domain-containing protein
gene-CELE_T25E12.11	2.45967	1.29847	0.0306351	srz-100	Serpentine Receptor%2C class Z
gene-CELE_C33E10.5	1.75451	0.811066	0.0306489	C33E10.5	-
gene-CELE_T07G12.3	0.582966	-0.778516	0.0306489	T07G12.3	Uncharacterized protein
gene-CELE_Y37B11A.8	1.39922	0.484627	0.0307595	Y37B11A.8	-
gene-CELE_T13G4.4	1.39813	0.483502	0.0308548	T13G4.4	Hcy-binding domain-containing protein
gene-CELE_Y69E1A.1	0.656271	-0.607636	0.0309752	Y69E1A.1	Uncharacterized protein
gene-CELE_Y23H5A.4	1.52257	0.606504	0.0309752	spe-47	Major sperm protein
gene-CELE_C14A4.8	0.328027	-1.60811	0.0310526	C14A4.8	Major sperm protein
gene-CELE_F40G12.15	0.328027	-1.60811	0.0310526	srt-74	Serpentine Receptor%2C class T
gene-CELE_B0403.5	0.647184	-0.627751	0.0312939	B0403.5	Uncharacterized protein
gene-CELE_F23H12.9	1.38332	0.468137	0.0313383	fipr-2	FIP (Fungus-Induced Protein) Related
gene-CELE_T19C3.2	0.616071	-0.698831	0.0313896	T19C3.2	Uncharacterized protein
gene-CELE_C39B10.3	1.64052	0.714152	0.0314302	C39B10.3	Uncharacterized protein
gene-CELE_C34H3.1	0.691209	-0.532805	0.0315264	tag-275	Peptidase M12B domain-containing protein
gene-CELE_ZK180.1	0.671964	-0.573545	0.0315443	gbb-2	Gamma-aminobutyric acid type B receptor subunit 2
gene-CELE_W01C9.3	0.711231	-0.491611	0.0316684	pqn-73	Prion-like-(Q/N-rich)-domain-bearing protein
gene-CELE_C49G7.10	1.36933	0.453473	0.0318477	C49G7.10	Uncharacterized protein
gene-CELE_C08H9.7	1.829	0.871053	0.0318622	chil-3	GH18 domain-containing protein
gene-CELE_C17C3.4	1.829	0.871053	0.0318622	ins-11	B-chain-like peptide
gene-CELE_K03A1.4	1.829	0.871053	0.0318622	K03A1.4	EF-hand domain-containing protein
gene-CELE_C05E4.9	0.736333	-0.44157	0.0319097	icl-1	Malate synthase
gene-CELE_W04C9.6	1.72006	0.782455	0.0319818	W04C9.6	Uncharacterized protein
gene-CELE_M01E5.6	0.7195	-0.474934	0.0320336	sepa-1	Protein sepa-1
gene-CELE_F49E2.1	1.39765	0.483005	0.0321727	moc-5	GTP 3'%2C8-cyclase
gene-CELE_K11G9.4	0.723938	-0.466062	0.0321951	egl-46	C2H2-type domain-containing protein
gene-CELE_C16A11.1	1.67998	0.748446	0.0322432	gpa-11	Guanine nucleotide-binding protein alpha-11 subunit
gene-CELE_ZC434.3	0.600697	-0.735291	0.0322432	ZC434.3	Uncharacterized protein
gene-CELE_F19G12.9	1.79062	0.840462	0.0322731	F19G12.9	Uncharacterized protein
gene-CELE_Y54G2A.45	1.42552	0.511492	0.0322969	Y54G2A.45	Lipase_3 domain-containing protein
gene-CELE_F35E12.7	1.368	0.452072	0.0323549	dct-17	CUB_2 domain-containing protein
gene-CELE_C17G10.7	1.45824	0.544231	0.0323829	C17G10.7	Uncharacterized protein
gene-CELE_F13E9.15	2.27911	1.18847	0.0324683	F13E9.15	Uncharacterized protein
gene-CELE_C14A6.1	0.723247	-0.46744	0.0324695	clec-48	C-type LECtin
gene-CELE_Y75B8A.20	0.689788	-0.535775	0.032556	grl-15	Ground-like domain-containing protein
gene-CELE_Y58A7A.5	1.36173	0.445444	0.0326358	Y58A7A.5	Uncharacterized protein
gene-CELE_F11E6.11	1.5185	0.602649	0.0328005	F11E6.11	Uncharacterized protein
gene-CELE_F53A9.8	1.35861	0.442134	0.0328413	F53A9.8	Uncharacterized protein
gene-CELE_F53C3.2	0.702144	-0.510161	0.0330048	fbxb-103	F-box B protein
gene-CELE_K09E4.6	0.710943	-0.492195	0.0330167	cpg-7	Chondroitin proteoglycan 7
gene-CELE_Y41D4B.24	1.89362	0.921145	0.033068	Y41D4B.24	G_PROTEIN_RECEP_F1_2 domain-containing protein
gene-CELE_T28C12.2	1.81216	0.857713	0.0331154	T28C12.2	MFS domain-containing protein
gene-CELE_Y105C5B.20	1.39662	0.481943	0.0331643	Y105C5B.20	Uncharacterized protein
gene-CELE_T05G5.2	1.6279	0.703015	0.0331925	hlh-4	Helix-loop-helix protein 4
gene-CELE_M02D8.5	0.64457	-0.633591	0.0332392	M02D8.5	Uncharacterized protein
gene-CELE_F10G2.3	0.713694	-0.486623	0.0334358	clec-7	C-type LECtin
gene-CELE_T20F7.3	2.15358	1.10673	0.0335099	T20F7.3	Kinase
gene-CELE_C02E7.3	0.0201067	-5.63618	0.0336166	srh-20	Serpentine Receptor%2C class H
gene-CELE_C12D5.11	0.0201067	-5.63618	0.0336166	sre-11	Serpentine Receptor%2C class E (epsilon)
gene-CELE_F56F4.9	0.0201067	-5.63618	0.0336166	ttr-56	TransThyretin-Related family domain
gene-CELE_R09E12.2	0.0201067	-5.63618	0.0336166	srbc-58	Serpentine Receptor%2C class BC (class B-like)
gene-CELE_Y57A10C.12	0.0201067	-5.63618	0.0336166	Y57A10C.12	-
gene-CELE_C03A3.9	48.2871	5.59356	0.0336166	C03A3.9	Uncharacterized protein
gene-CELE_C47A10.9	48.2871	5.59356	0.0336166	srh-287	Serpentine Receptor%2C class H
gene-CELE_E03H4.4	48.2871	5.59356	0.0336166	E03H4.4	Uncharacterized protein
gene-CELE_F07C4.2	48.2871	5.59356	0.0336166	clec-45	C-type lectin domain-containing protein
gene-CELE_F15E11.11	48.2871	5.59356	0.0336166	irld-32	Recep_L_domain domain-containing protein
gene-CELE_K04F1.3	48.2871	5.59356	0.0336166	srw-98	G_PROTEIN_RECEP_F1_2 domain-containing protein
gene-CELE_K10G4.8	48.2871	5.59356	0.0336166	srw-46	-
gene-CELE_T20D4.9	48.2871	5.59356	0.0336166	T20D4.9	-
gene-CELE_T24A6.13	48.2871	5.59356	0.0336166	srbc-68	G_PROTEIN_RECEP_F1_2 domain-containing protein
gene-CELE_T28A11.8	48.2871	5.59356	0.0336166	str-58	-
gene-CELE_W04C9.9	48.2871	5.59356	0.0336166	W04C9.9	Uncharacterized protein
gene-CELE_Y69F12A.3	48.2871	5.59356	0.0336166	fipr-19	FIP (Fungus-Induced Protein) Related
gene-CELE_Y75B8A.37	48.2871	5.59356	0.0336166	Y75B8A.37	Uncharacterized protein
gene-CELE_ZK218.8	48.2871	5.59356	0.0336166	ZK218.8	-
gene-CELE_ZK39.9	48.2871	5.59356	0.0336166	ZK39.9	-
gene-CELE_W06B11.4	0.618945	-0.692118	0.0339873	hog-1	HOG only (Hedgehog Hog domain alone)
gene-CELE_ZK896.1	2.06125	1.04352	0.0339961	ZK896.1	CUB_2 domain-containing protein
gene-CELE_T20H4.1	0.596747	-0.744809	0.0341522	osm-10	Major sperm protein
gene-CELE_W01C8.6	0.596747	-0.744809	0.0341522	cat-1	MFS domain-containing protein
gene-CELE_T07D10.8	1.38429	0.46915	0.0342166	T07D10.8	-
gene-CELE_Y46C8AL.1	0.605489	-0.723827	0.0342428	clec-73	C-type lectin domain-containing protein
gene-CELE_C25F9.7	1.42915	0.515158	0.0343979	srw-86	Serpentine Receptor%2C class W
gene-CELE_C54G4.4	0.641481	-0.640521	0.0345443	C54G4.4	Uncharacterized protein
gene-CELE_F58F6.1	0.711035	-0.492008	0.0346172	col-104	Col_cuticle_N domain-containing protein
gene-CELE_W01B6.6	0.308537	-1.69648	0.0347041	W01B6.6	Uncharacterized protein
gene-CELE_C01G10.17	3.05436	1.61087	0.0347041	C01G10.17	Uncharacterized protein
gene-CELE_F26G1.15	3.05436	1.61087	0.0347041	F26G1.15	Uncharacterized protein
gene-CELE_T23B7.2	3.05436	1.61087	0.0347041	T23B7.2	Uncharacterized protein
gene-CELE_T25C12.4	3.05436	1.61087	0.0347041	spp-21	Saposin B-type domain-containing protein
gene-CELE_D1037.5	1.47351	0.55926	0.0347228	ipla-4	Phospholipase A(2)
gene-CELE_F36G9.11	1.76658	0.820962	0.0347902	clec-232	C-type lectin domain-containing protein
gene-CELE_F46F2.4	1.76658	0.820962	0.0347902	F46F2.4	-
gene-CELE_K02G10.15	1.43092	0.516941	0.0347911	K02G10.15	Uncharacterized protein
gene-CELE_ZK1128.3	0.544486	-0.877033	0.0348294	ZK1128.3	Uncharacterized protein
gene-CELE_C09G5.7	1.79846	0.846765	0.0348294	C09G5.7	Uncharacterized protein
gene-CELE_AH9.2	1.37079	0.45501	0.03515	crn-4	Cell death-related nuclease 4
gene-CELE_K03E6.5	0.711479	-0.491108	0.0351562	unc-1	Protein unc-1
gene-CELE_T25C12.1	0.733331	-0.447463	0.0354189	lin-14	Protein lin-14
gene-CELE_F27E5.1	1.35344	0.43663	0.0354621	asah-2	putative acid ceramidase
gene-CELE_ZK1320.13	0.647224	-0.627662	0.0354972	ZK1320.13	Uncharacterized protein
gene-CELE_T24A6.9	1.82473	0.867679	0.0356793	nhr-93	Nuclear Hormone Receptor family
gene-CELE_C45B11.2	1.48302	0.568534	0.0357529	C45B11.2	Uncharacterized protein
gene-CELE_F53A9.1	1.42558	0.511554	0.0358487	F53A9.1	Uncharacterized protein
gene-CELE_C34F11.6	0.610159	-0.712743	0.036294	msp-49	Major sperm protein 49
gene-CELE_R07D5.2	1.37478	0.4592	0.0363141	R07D5.2	G_PROTEIN_RECEP_F1_2 domain-containing protein
gene-CELE_F23F12.12	0.699637	-0.515321	0.0363734	F23F12.12	Uncharacterized protein
gene-CELE_ZK430.3	1.68446	0.752283	0.0363831	sod-5	Superoxide dismutase [Cu-Zn]
gene-CELE_C17H1.13	1.54393	0.626606	0.0364752	pals-11	Protein containing ALS2cr12 (ALS2CR12) signature
gene-CELE_Y50D4A.5	1.41216	0.497906	0.0366167	Y50D4A.5	Uncharacterized protein
gene-CELE_ZK75.3	1.60404	0.681713	0.0368426	ins-3	putative insulin-like peptide beta-type 3
gene-CELE_C40A11.3	1.40394	0.489483	0.0368895	C40A11.3	BTB domain-containing protein
gene-CELE_M02F4.8	0.738618	-0.4371	0.0370127	aqp-7	AQuaPorin or aquaglyceroporin related
gene-CELE_Y20C6A.1	0.656686	-0.606724	0.0370297	Y20C6A.1	Uncharacterized protein
gene-CELE_F02C9.4	0.407329	-1.29573	0.0370978	irld-3	Recep_L_domain domain-containing protein
gene-CELE_K09E4.5	0.407329	-1.29573	0.0370978	gur-4	GUstatory Receptor family
gene-CELE_D1044.7	2.31255	1.20948	0.0370978	D1044.7	Uncharacterized protein
gene-CELE_F20D6.2	2.31255	1.20948	0.0370978	F20D6.2	Methyltransf_21 domain-containing protein
gene-CELE_T21E8.4	1.89149	0.919527	0.0372707	T21E8.4	Uncharacterized protein
gene-CELE_C03G6.8	1.52565	0.609423	0.0372991	nhr-147	Nuclear Hormone Receptor family
gene-CELE_K11E4.1	1.74391	0.802327	0.0373851	K11E4.1	Lipase_3 domain-containing protein
gene-CELE_T08E11.4	0.720323	-0.473285	0.0373974	math-41	MATH (meprin-associated Traf homology) domain containing
gene-CELE_D2045.7	1.37979	0.464448	0.0374208	D2045.7	Protein kinase domain-containing protein
gene-CELE_T24E12.13	0.608693	-0.716213	0.0374492	T24E12.13	Uncharacterized protein
gene-CELE_B0252.1	0.600023	-0.73691	0.0375423	B0252.1	Protein kinase domain-containing protein
gene-CELE_F55E10.6	0.654714	-0.611064	0.0376662	drd-5	dietary restriction down regulated
gene-CELE_F08G5.3	0.672905	-0.571526	0.0377646	F08G5.3	Uncharacterized protein
gene-CELE_C08C3.3	1.45504	0.541059	0.037807	mab-5	Homeobox protein mab-5
gene-CELE_R155.2	0.571795	-0.806431	0.0379019	moa-1	Modifier Of Apl-1 activity
gene-CELE_C28D4.7	0.512261	-0.965049	0.0379493	C28D4.7	DUF1248 domain-containing protein
gene-CELE_Y8G1A.1	1.93483	0.952209	0.0379493	math-46	MATH (meprin-associated Traf homology) domain containing
gene-CELE_C04G2.10	1.46628	0.552159	0.0381047	C04G2.10	Protein kinase domain-containing protein
gene-CELE_H13N06.2	0.652515	-0.615916	0.0383326	H13N06.2	VWFA domain-containing protein
gene-CELE_R07B1.11	1.63574	0.709944	0.0383951	R07B1.11	Uncharacterized protein
gene-CELE_B0207.11	0.283527	-1.81844	0.0384743	B0207.11	Uncharacterized protein
gene-CELE_F25D1.3	0.283527	-1.81844	0.0384743	F25D1.3	Uncharacterized protein
gene-CELE_F57A8.6	0.283527	-1.81844	0.0384743	F57A8.6	DX domain-containing protein
gene-CELE_C04E6.2	3.32448	1.73313	0.0384743	srsx-18	G_PROTEIN_RECEP_F1_2 domain-containing protein
gene-CELE_C50H11.8	3.32448	1.73313	0.0384743	C50H11.8	Uncharacterized protein
gene-CELE_F22B8.2	3.32448	1.73313	0.0384743	F22B8.2	-
gene-CELE_M04C7.4	3.32448	1.73313	0.0384743	M04C7.4	Uncharacterized protein
gene-CELE_R102.3	3.32448	1.73313	0.0384743	R102.3	Uncharacterized protein
gene-CELE_Y51H4A.938	3.32448	1.73313	0.0384743	Y51H4A.938	Uncharacterized protein
gene-CELE_Y54G2A.57	3.32448	1.73313	0.0384743	Y54G2A.57	Uncharacterized protein
gene-CELE_T13F2.5	0.486902	-1.0383	0.0384848	sre-4	Serpentine Receptor%2C class E (epsilon)
gene-CELE_F26F2.4	1.9342	0.951735	0.0384848	F26F2.4	Uncharacterized protein
gene-CELE_C08B6.4	0.712959	-0.488109	0.0385325	C08B6.4	Glyco_hydro_19_cat domain-containing protein
gene-CELE_F13H8.9	1.41532	0.501124	0.038693	F13H8.9	Aminotran_5 domain-containing protein
gene-CELE_C16E9.4	0.718263	-0.477417	0.0387927	inx-1	Innexin
gene-CELE_B0025.5	0.472414	-1.08188	0.0388023	B0025.5	Uncharacterized protein
gene-CELE_C03A7.8	0.472414	-1.08188	0.0388023	abu-7	Activated in Blocked Unfolded protein response
gene-CELE_Y46G5A.24	0.674717	-0.567646	0.0388825	bcmo-1	Beta-Carotene 15%2C15'-MonoOxygenase
gene-CELE_Y51H7C.1	0.700904	-0.512711	0.0389223	Y51H7C.1	Uncharacterized protein
gene-CELE_F49A5.5	1.79322	0.842555	0.0389822	clec-28	C-type LECtin
gene-CELE_T05A7.7	1.53865	0.621664	0.0390279	T05A7.7	Uncharacterized protein
gene-CELE_C16C8.2	0.684517	-0.546842	0.0390873	skpo-2	ShK domain and PerOxidase domain containing protein
gene-CELE_F17C8.4	1.35405	0.43728	0.0392704	ras-2	R-RAS related
gene-CELE_K07C5.7	0.644174	-0.634478	0.0392757	ttll-15	putative tubulin polyglutamylase ttll-15
gene-CELE_R12H7.5	1.357	0.440424	0.0393165	skr-20	Skp1-related protein
gene-CELE_F29A7.2	1.41038	0.496087	0.0394104	fbxb-107	F-box domain-containing protein
gene-CELE_C30F2.5	1.41312	0.498882	0.0396321	C30F2.5	Uncharacterized protein
gene-CELE_C36B7.4	2.60542	1.38152	0.0397031	C36B7.4	Uncharacterized protein
gene-CELE_H14A12.7	2.60542	1.38152	0.0397031	fipr-18	FIP (Fungus-Induced Protein) Related
gene-CELE_T27D12.3	2.60542	1.38152	0.0397031	clec-144	C-type lectin domain-containing protein
gene-CELE_Y116F11B.17	2.60542	1.38152	0.0397031	Y116F11B.17	Uncharacterized protein
gene-CELE_F18E3.7	0.717258	-0.479436	0.0397518	ddo-2	D-aspartate oxidase 2
gene-CELE_F53H4.3	0.583109	-0.778161	0.0397958	F53H4.3	Uncharacterized protein
gene-CELE_F56B3.10	0.54031	-0.888141	0.0400644	gst-40	Glutathione S-Transferase
gene-CELE_F01G10.9	1.40573	0.491322	0.0401021	F01G10.9	Uncharacterized protein
gene-CELE_ZK380.6	1.43347	0.519512	0.0402018	ZK380.6	Uncharacterized protein
gene-CELE_T16G1.1	0.659527	-0.600496	0.0404251	pqn-67	Prion-like-(Q/N-rich)-domain-bearing protein
gene-CELE_F09E8.6	0.629593	-0.667509	0.0406528	nas-14	Zinc metalloproteinase nas-14
gene-CELE_EEED8.2	1.34259	0.425024	0.0406626	EEED8.2	Uncharacterized protein
gene-CELE_F48E8.1	1.36244	0.446195	0.0408356	lon-1	SCP domain-containing protein
gene-CELE_F35E12.2	1.49131	0.576577	0.0409682	F35E12.2	CUB_2 domain-containing protein
gene-CELE_C05D11.6	0.647276	-0.627547	0.04097	nas-4	Metalloendopeptidase
gene-CELE_F56B6.5	1.65209	0.724288	0.0410173	npr-16	G_PROTEIN_RECEP_F1_2 domain-containing protein
gene-CELE_T05F1.9	1.43054	0.516561	0.0410694	T05F1.9	Uncharacterized protein
gene-CELE_F23B2.10	1.80334	0.850674	0.0410741	F23B2.10	RING-type domain-containing protein
gene-CELE_D1086.17	0.57944	-0.787269	0.0410741	D1086.17	Uncharacterized protein
gene-CELE_R11G1.6	0.724775	-0.464395	0.0410866	R11G1.6	Uncharacterized protein
gene-CELE_C35A5.10	0.532721	-0.908548	0.0411278	C35A5.10	Uncharacterized protein
gene-CELE_T16G12.8	0.532721	-0.908548	0.0411278	T16G12.8	Uncharacterized protein
gene-CELE_C17H12.11	1.41238	0.498133	0.0413244	C17H12.11	Uncharacterized protein
gene-CELE_Y48B6A.16	1.68962	0.756697	0.04134	Y48B6A.16	-
gene-CELE_Y119D3A.4	1.54333	0.626045	0.0414011	fbxa-36	F-box domain-containing protein
gene-CELE_F37B4.2	0.702232	-0.509981	0.0414506	ifc-1	Intermediate filament protein ifc-1
gene-CELE_T09F5.20	1.48847	0.57383	0.041637	T09F5.20	Uncharacterized protein
gene-CELE_Y38E10A.14	1.34098	0.423288	0.0417504	Y38E10A.14	Uncharacterized protein
gene-CELE_F39D8.3	0.61807	-0.694157	0.0419356	F39D8.3	Uncharacterized protein
gene-CELE_Y66D12A.1	0.250265	-1.99847	0.0419754	Y66D12A.1	Uncharacterized protein
gene-CELE_Y69E1A.4	0.250265	-1.99847	0.0419754	Y69E1A.4	Serine/threonine-protein phosphatase
gene-CELE_F11G11.1	3.7676	1.91364	0.0419754	gst-8	putative glutathione S-transferase 8
gene-CELE_F15G9.2	3.7676	1.91364	0.0419754	F15G9.2	Uncharacterized protein
gene-CELE_F21C10.13	3.7676	1.91364	0.0419754	F21C10.13	Uncharacterized protein
gene-CELE_T02H6.6	3.7676	1.91364	0.0419754	T02H6.6	Uncharacterized protein
gene-CELE_Y113G7B.28	3.7676	1.91364	0.0419754	Y113G7B.28	Uncharacterized protein
gene-CELE_Y73B3A.12	3.7676	1.91364	0.0419754	cal-6	-
gene-CELE_Y73F8A.35	0.629005	-0.668857	0.0420064	Y73F8A.35	Uncharacterized protein
gene-CELE_F37C12.21	1.88917	0.917753	0.0421421	F37C12.21	Uncharacterized protein
gene-CELE_F22B5.6	1.54264	0.625399	0.0422635	F22B5.6	Uncharacterized protein
gene-CELE_Y23H5A.1	1.35863	0.44215	0.0423172	cars-2	-
gene-CELE_F38A1.9	1.76396	0.818819	0.0423944	F38A1.9	Uncharacterized protein
gene-CELE_F52E4.6	0.704446	-0.505438	0.0424244	wrt-2	WaRThog (hedgehog-like family)
gene-CELE_F40E10.1	1.33716	0.419167	0.0424329	hch-1	Zinc metalloproteinase nas-34
gene-CELE_K12H6.11	1.51529	0.599595	0.0424667	set-13	SET domain-containing protein
gene-CELE_Y46D2A.1	0.674094	-0.568979	0.0425307	Y46D2A.1	Uncharacterized protein
gene-CELE_AH6.3	2.35332	1.2347	0.0425388	AH6.3	Uncharacterized protein
gene-CELE_T08G3.4	2.35332	1.2347	0.0425388	T08G3.4	-
gene-CELE_Y67D8B.2	2.35332	1.2347	0.0425388	Y67D8B.2	NR LBD domain-containing protein
gene-CELE_F53C3.3	1.39763	0.482983	0.0425671	F53C3.3	CX domain-containing protein
gene-CELE_R11H6.4	1.42729	0.513283	0.0427657	R11H6.4	Uncharacterized protein
gene-CELE_F47B10.8	0.601437	-0.733515	0.0427944	F47B10.8	Uncharacterized protein
gene-CELE_F47C10.2	1.75575	0.812087	0.0428408	btb-21	-
gene-CELE_F08G5.5	0.590008	-0.761193	0.0428408	ugt-65	UDP-glucuronosyltransferase
gene-CELE_F45D11.13	0.590008	-0.761193	0.0428408	fbxb-30	FBA_2 domain-containing protein
gene-CELE_Y11D7A.5	0.590008	-0.761193	0.0428408	Y11D7A.5	Uncharacterized protein
gene-CELE_C01G5.2	0.748782	-0.417383	0.0430018	prg-2	-
gene-CELE_F13E9.12	1.93453	0.951985	0.043063	F13E9.12	Uncharacterized protein
gene-CELE_F55C5.2	1.47798	0.563629	0.0430708	F55C5.2	-
gene-CELE_F08F1.9	1.53538	0.618599	0.04308	F08F1.9	CYCLIN domain-containing protein
gene-CELE_Y73F8A.32	1.53538	0.618599	0.04308	Y73F8A.32	Uncharacterized protein
gene-CELE_F29A7.3	0.134605	-2.8932	0.0433314	F29A7.3	CW domain-containing protein
gene-CELE_F46B6.2	0.134605	-2.8932	0.0433314	F46B6.2	Uncharacterized protein
gene-CELE_T08G5.15	0.134605	-2.8932	0.0433314	T08G5.15	DUF19 domain-containing protein
gene-CELE_Y37E11B.9	0.134605	-2.8932	0.0433314	Y37E11B.9	-
gene-CELE_Y62H9A.1	0.134605	-2.8932	0.0433314	Y62H9A.1	Uncharacterized protein
gene-CELE_C07A9.1	7.02106	2.81169	0.0433314	clec-162	C-type lectin domain-containing protein 162
gene-CELE_C35C5.11	7.02106	2.81169	0.0433314	gcp-2.3	-
gene-CELE_F14F8.8	7.02106	2.81169	0.0433314	F14F8.8	Uncharacterized protein
gene-CELE_F17A2.12	7.02106	2.81169	0.0433314	srd-40	Serpentine receptor class delta-40
gene-CELE_F46F5.9	7.02106	2.81169	0.0433314	msrp-4	MS Related Protein
gene-CELE_T03E6.5	7.02106	2.81169	0.0433314	srh-269	Serpentine Receptor%2C class H
gene-CELE_T05E11.7	7.02106	2.81169	0.0433314	T05E11.7	-
gene-CELE_Y116A8C.1	7.02106	2.81169	0.0433314	Y116A8C.1	-
gene-CELE_ZK666.14	7.02106	2.81169	0.0433314	ZK666.14	Uncharacterized protein
gene-CELE_K01A2.11	0.666049	-0.586299	0.0434859	cbn-1	Calcium BiNding protein homolog
gene-CELE_C52A11.4	0.734457	-0.44525	0.0436422	mpz-1	Multiple PDZ domain protein
gene-CELE_Y55F3AM.14	0.549632	-0.863461	0.0437476	znf-782	ZiNc Finger protein homolog
gene-CELE_T17A3.10	1.78758	0.83801	0.0437476	zig-13	2 (Zwei) IG domain protein
gene-CELE_ZK686.6	1.78758	0.83801	0.0437476	ZK686.6	Uncharacterized protein
gene-CELE_C24A3.6	0.730752	-0.452546	0.0437752	twk-18	TWiK family of potassium channels protein 18
gene-CELE_K12H6.4	1.93382	0.951457	0.0438256	K12H6.4	Uncharacterized protein
gene-CELE_VC5.3	0.748253	-0.418401	0.0438451	npa-1	Nematode Polyprotein Allergen related
gene-CELE_D1022.9	0.429738	-1.21847	0.0439575	D1022.9	Uncharacterized protein
gene-CELE_K04D7.6	0.429738	-1.21847	0.0439575	K04D7.6	Uncharacterized protein
gene-CELE_T08B2.2	0.429738	-1.21847	0.0439575	col-56	COLlagen
gene-CELE_C39E9.5	2.19187	1.13216	0.0439575	scl-7	SCP domain-containing protein
gene-CELE_C46E10.7	2.19187	1.13216	0.0439575	srh-99	Serpentine Receptor%2C class H
gene-CELE_K02A11.4	1.45125	0.537295	0.0440058	K02A11.4	Saposin B-type domain-containing protein
gene-CELE_C43D7.11	1.50857	0.593184	0.0440233	C43D7.11	-
gene-CELE_C25F6.6	0.20386	-2.29435	0.0443061	C25F6.6	Uncharacterized protein
gene-CELE_C56G3.2	0.20386	-2.29435	0.0443061	C56G3.2	Aldo_ket_red domain-containing protein
gene-CELE_F11A5.4	0.20386	-2.29435	0.0443061	F11A5.4	Uncharacterized protein
gene-CELE_T08B6.6	0.20386	-2.29435	0.0443061	str-166	Seven TM Receptor
gene-CELE_T22D1.18	0.20386	-2.29435	0.0443061	T22D1.18	Uncharacterized protein
gene-CELE_Y60A3A.17	0.20386	-2.29435	0.0443061	Y60A3A.17	-
gene-CELE_ZK993.5	0.20386	-2.29435	0.0443061	ZK993.5	RING-type domain-containing protein
gene-CELE_B0281.1	4.62813	2.21043	0.0443061	B0281.1	Uncharacterized protein
gene-CELE_C49C3.3	4.62813	2.21043	0.0443061	C49C3.3	-
gene-CELE_F13A7.3	4.62813	2.21043	0.0443061	srv-34	G_PROTEIN_RECEP_F1_2 domain-containing protein
gene-CELE_K10B4.1	4.62813	2.21043	0.0443061	K10B4.1	Uncharacterized protein
gene-CELE_T04B8.1	4.62813	2.21043	0.0443061	T04B8.1	Uncharacterized protein
gene-CELE_T19C4.3	4.62813	2.21043	0.0443061	srg-41	Serpentine receptor class gamma
gene-CELE_W07A12.5	4.62813	2.21043	0.0443061	col-78	COLlagen
gene-CELE_Y43F8B.3	0.722688	-0.468556	0.0443147	Y43F8B.3	Uncharacterized protein
gene-CELE_ZK512.11	1.4732	0.558952	0.0443291	ZK512.11	Uncharacterized protein
gene-CELE_F54G8.2	0.471596	-1.08438	0.0443348	dgk-3	putative diacylglycerol kinase 3
gene-CELE_C04E12.5	1.99709	0.997899	0.0443348	C04E12.5	Uncharacterized protein
gene-CELE_H10D18.1	0.586798	-0.769065	0.0443402	H10D18.1	Uncharacterized protein
gene-CELE_F48D6.3	0.452899	-1.14274	0.0444493	hlh-13	Helix-loop-helix protein 13
gene-CELE_H16D19.7	2.07964	1.05633	0.0444493	H16D19.7	-
gene-CELE_T12A2.1	1.43145	0.517478	0.0446516	amdh-1	putative imidazolonepropionase
gene-CELE_F44F1.7	0.731673	-0.450728	0.0448343	vet-6	Very Early Transcript
gene-CELE_Y105C5A.1269	1.6454	0.718434	0.0449944	Y105C5A.1269	Uncharacterized protein
gene-CELE_K09E10.2	1.44077	0.526843	0.0452059	oac-58	Acyl_transf_3 domain-containing protein
gene-CELE_T04D1.2	1.36574	0.449683	0.0452466	T04D1.2	F-box domain-containing protein
gene-CELE_Y38H8A.12	0.347184	-1.52623	0.0452806	Y38H8A.12	Uncharacterized protein
gene-CELE_Y69F12A.1	0.347184	-1.52623	0.0452806	Y69F12A.1	Protein kinase domain-containing protein
gene-CELE_ZK354.7	0.347184	-1.52623	0.0452806	ZK354.7	Major sperm protein
gene-CELE_C41G11.3	0.697017	-0.520734	0.0454494	rgs-6	Regulator of G-protein signaling rgs-6
gene-CELE_F45E1.4	1.34214	0.424532	0.0454953	F45E1.4	Uncharacterized protein
gene-CELE_C33G3.3	0.702347	-0.509744	0.0455024	lgc-21	Neur_chan_LBD domain-containing protein
gene-CELE_R10E8.7	0.709055	-0.49603	0.0456377	R10E8.7	-
gene-CELE_K04H4.5	1.45923	0.545211	0.0457958	K04H4.5	Uncharacterized protein
gene-CELE_C04G6.5	1.62252	0.698237	0.0458674	txt-9	UPF0057 membrane protein C04G6.5
gene-CELE_B0416.10	0.596666	-0.745005	0.0459677	B0416.10	RING-type domain-containing protein
gene-CELE_Y53F4B.27	0.656239	-0.607708	0.0462254	Y53F4B.27	Uncharacterized protein
gene-CELE_ZC123.3	0.735547	-0.44311	0.046387	zfh-2	Zinc Finger and Homeobox
gene-CELE_C01G10.15	0.535093	-0.90214	0.0464848	C01G10.15	Uncharacterized protein
gene-CELE_F26A1.8	0.535093	-0.90214	0.0464848	F26A1.8	Uncharacterized protein
gene-CELE_C23H5.15	1.65463	0.726512	0.0466774	C23H5.15	Uncharacterized protein
gene-CELE_C31G12.4	1.65463	0.726512	0.0466774	C31G12.4	Uncharacterized protein
gene-CELE_F56F11.5	0.661163	-0.596922	0.0467752	trpl-1	-
gene-CELE_F53C3.4	1.37853	0.46313	0.046894	F53C3.4	CX domain-containing protein
gene-CELE_C14A4.9	0.663379	-0.592094	0.0470028	C14A4.9	Uncharacterized protein
gene-CELE_Y80D3A.3	0.644009	-0.634846	0.047068	ceh-51	Homeobox protein ceh-51
gene-CELE_ZC204.2	1.33155	0.413103	0.0471182	duxl-1	DUX (vertebrate dual homeobox) Like
gene-CELE_B0024.4	1.37833	0.462917	0.0471238	B0024.4	Uncharacterized protein
gene-CELE_F57B9.3	1.42197	0.507892	0.0473655	F57B9.3	RNA helicase
gene-CELE_F09F3.9	0.667397	-0.583383	0.0473802	cpt-5	Carn_acyltransf domain-containing protein
gene-CELE_F46F6.4	0.647288	-0.62752	0.0474342	dyf-6	Intraflagellar transport protein 46 homolog
gene-CELE_C04C3.5	0.669223	-0.579441	0.0475357	dyf-3	Clusterin-associated protein 1 homolog
gene-CELE_C04A11.5	1.48203	0.567574	0.0475357	C04A11.5	Uncharacterized protein
gene-CELE_C32B5.1	1.33515	0.416999	0.0476613	fbxc-40	F-box C protein
gene-CELE_C39E9.6	1.74981	0.807199	0.0476948	scl-8	SCP domain-containing protein
gene-CELE_C43E11.5	0.593883	-0.751749	0.0476948	C43E11.5	Tyrosine-protein phosphatase domain-containing protein
gene-CELE_T01B7.8	0.52606	-0.9267	0.0478107	T01B7.8	Uncharacterized protein
gene-CELE_T08A9.12	1.33398	0.415733	0.0481352	spp-2	Saposin B-type domain-containing protein
gene-CELE_C36A4.12	1.51282	0.597237	0.0482745	C36A4.12	-
gene-CELE_F47B8.2	1.34718	0.429944	0.0483439	F47B8.2	Uncharacterized protein
gene-CELE_T08H4.3	0.697434	-0.519872	0.0484021	ast-1	ETS domain-containing protein
gene-CELE_T05E7.5	0.739501	-0.435376	0.0484037	vet-1	Very Early Transcript
gene-CELE_F44C8.3	1.38187	0.46662	0.048533	nhr-18	Nuclear hormone receptor family member nhr-18
gene-CELE_Y61B8B.1	1.49661	0.5817	0.0486678	sri-70	Serpentine Receptor%2C class I
gene-CELE_F08D12.15	0.391861	-1.35159	0.048953	F08D12.15	FBA_2 domain-containing protein
gene-CELE_Y19D10B.7	2.40413	1.26551	0.048953	pud-1.2	PUD1_2 domain-containing protein
gene-CELE_Y75B8A.33	1.88066	0.911238	0.0490435	Y75B8A.33	Uncharacterized protein
gene-CELE_ZK1290.11	1.88066	0.911238	0.0490435	ZK1290.11	Uncharacterized protein
gene-CELE_C16D9.1	0.647301	-0.627491	0.0490724	C16D9.1	Uncharacterized protein
gene-CELE_F26D2.9	1.70971	0.773754	0.049172	srw-48	G_PROTEIN_RECEP_F1_2 domain-containing protein
gene-CELE_R07C3.15	0.552555	-0.855809	0.0492331	fbxc-30	F-box C protein
gene-CELE_Y60A3A.22	1.78149	0.833086	0.0492331	sri-67	Serpentine Receptor%2C class I
gene-CELE_F02H6.3	0.746533	-0.421721	0.0493497	F02H6.3	Uncharacterized protein
gene-CELE_W02D9.10	1.34587	0.428544	0.0493965	W02D9.10	Uncharacterized protein
gene-CELE_F52B10.3	1.37442	0.458826	0.0495094	F52B10.3	Uncharacterized protein
gene-CELE_B0391.14	0.659463	-0.600636	0.0496407	B0391.14	Uncharacterized protein
gene-CELE_F25D7.3	0.737719	-0.438856	0.049682	blmp-1	B lymphocyte-induced maturation protein 1 homolog
gene-CELE_F19F10.1	0.640015	-0.643821	0.050069	F19F10.1	ETS domain-containing protein
gene-CELE_E01H11.3	1.55817	0.639856	0.050069	flp-20	FMRF-Like Peptide
gene-CELE_F53A9.3	0.48712	-1.03765	0.0501032	F53A9.3	Uncharacterized protein
gene-CELE_Y119D3A.2	1.93341	0.951144	0.0501032	fbxa-28	F-box domain-containing protein
gene-CELE_T04H1.6	0.625342	-0.677284	0.05024	lrx-1	LRP X(cross)-hybridizing
gene-CELE_T07C4.4	1.34747	0.430249	0.0502636	spp-1	Saposin B-type domain-containing protein
gene-CELE_Y46G5A.7	1.3253	0.406316	0.0504518	Y46G5A.7	F-box domain-containing protein
gene-CELE_F38B6.4	0.701699	-0.511075	0.0504522	F38B6.4	Phosphoribosylglycinamide formyltransferase
gene-CELE_C32B5.15	1.35735	0.44079	0.0506145	C32B5.15	Uncharacterized protein
gene-CELE_C02F5.8	1.36271	0.446476	0.0506226	tsp-1	Tetraspanin-1
gene-CELE_C10C5.2	1.33982	0.42204	0.0506559	fbxc-58	F-box C protein
gene-CELE_F38A5.6	0.424945	-1.23465	0.0506662	F38A5.6	BAR domain-containing protein
gene-CELE_H04J21.1	0.424945	-1.23465	0.0506662	H04J21.1	WSN domain-containing protein
gene-CELE_ZK1251.5	0.424945	-1.23465	0.0506662	ZK1251.5	-
gene-CELE_C08E3.6	1.4048	0.490363	0.050798	fbxa-163	F-box domain-containing protein
gene-CELE_T10E10.5	0.689957	-0.535422	0.0508297	col-169	Col_cuticle_N domain-containing protein
gene-CELE_F01G12.18	0.470665	-1.08723	0.0508682	F01G12.18	Uncharacterized protein
gene-CELE_C12D5.3	2.00109	1.00079	0.0508682	C12D5.3	Uncharacterized protein
gene-CELE_C25F9.1	1.34937	0.432289	0.0509287	srw-85	G_PROTEIN_RECEP_F1_2 domain-containing protein
gene-CELE_T05C12.1	0.545675	-0.873885	0.0509644	T05C12.1	Protein kinase domain-containing protein
gene-CELE_T26H5.4	0.650527	-0.620319	0.0511077	T26H5.4	Uncharacterized protein
gene-CELE_D1005.3	1.32878	0.4101	0.0511257	cebp-1	C/EBP (CCAAT/enhancer-binding protein) homolog
gene-CELE_ZK402.3	1.72554	0.787052	0.0511323	ZK402.3	-
gene-CELE_F26G1.9	0.45043	-1.15062	0.0511523	F26G1.9	DB domain-containing protein
gene-CELE_F53B6.5	2.09111	1.06427	0.0511523	F53B6.5	Uncharacterized protein
gene-CELE_F58E10.6	2.09111	1.06427	0.0511523	srh-308	Serpentine Receptor%2C class H
gene-CELE_K02D7.2	2.09111	1.06427	0.0511523	snai-1	SNAIl family zinc finger 2 transcription factor homolog
gene-CELE_H25K10.1	0.567115	-0.818287	0.0514422	H25K10.1	Purple acid phosphatase
gene-CELE_Y46G5A.29	0.567115	-0.818287	0.0514422	Y46G5A.29	Uncharacterized protein
gene-CELE_C32C4.1	1.57771	0.657833	0.051483	kvs-2	BTB domain-containing protein
gene-CELE_C10A4.3	1.41576	0.501575	0.0515615	C10A4.3	Uncharacterized protein
gene-CELE_E03A3.6	0.714892	-0.484202	0.0516097	unc-79	Uncoordinated protein 79
gene-CELE_C10G8.1	2.86496	1.51852	0.0516117	srg-26	Serpentine receptor class gamma
gene-CELE_F56F4.3	2.86496	1.51852	0.0516117	F56F4.3	Transporter
gene-CELE_Y43F8B.13	2.86496	1.51852	0.0516117	Y43F8B.13	Uncharacterized protein
gene-CELE_Y61B8B.2	2.86496	1.51852	0.0516117	Y61B8B.2	-
gene-CELE_C56A3.10	1.38978	0.474856	0.0517446	C56A3.10	-
gene-CELE_T06E6.5	1.40803	0.493673	0.051916	fbxa-135	F-box domain-containing protein
gene-CELE_Y48A6B.8	0.668948	-0.580033	0.051974	Y48A6B.8	Uncharacterized protein
gene-CELE_F45C12.5	0.674327	-0.56848	0.052184	fbxb-11	F-box domain-containing protein
gene-CELE_Y73E7A.8	0.68982	-0.535708	0.0522075	Y73E7A.8	Uncharacterized protein
gene-CELE_T06A4.3	0.675908	-0.565102	0.0522203	T06A4.3	Peptidase_M14 domain-containing protein
gene-CELE_Y57G11C.42	0.675908	-0.565102	0.0522203	Y57G11C.42	DB domain-containing protein
gene-CELE_F44F1.6	1.33987	0.422098	0.0522219	F44F1.6	Uncharacterized protein
gene-CELE_B0513.9	1.45491	0.540932	0.0522306	vamp-8	V-SNARE coiled-coil homology domain-containing protein
gene-CELE_T12B5.3	1.46457	0.550479	0.052255	fbxa-10	F-box domain-containing protein
gene-CELE_F16B4.12	1.38655	0.471499	0.0524411	nhr-117	Nuclear Hormone Receptor family
gene-CELE_F26A3.4	1.3301	0.411539	0.0524658	F26A3.4	Uncharacterized protein
gene-CELE_T01C4.1	0.537713	-0.895092	0.0527116	lmd-5	LysM Domain (peptidoglycan binding) protein
gene-CELE_F38E1.5	1.84324	0.88224	0.0527116	gpa-2	Guanine nucleotide-binding protein alpha-2 subunit
gene-CELE_F42C5.2	1.84324	0.88224	0.0527116	npr-27	G_PROTEIN_RECEP_F1_2 domain-containing protein
gene-CELE_Y73C8C.8	0.702807	-0.5088	0.0527961	Y73C8C.8	RING-type domain-containing protein
gene-CELE_Y39B6A.5	1.36854	0.45264	0.0528429	Y39B6A.5	Uncharacterized protein
gene-CELE_C08E3.15	1.60148	0.67941	0.0529387	C08E3.15	Uncharacterized protein
gene-CELE_F31D5.7	1.42319	0.509128	0.0529554	F31D5.7	F-box domain-containing protein
gene-CELE_C34D1.5	1.35487	0.438155	0.053169	zip-5	BZIP domain-containing protein
gene-CELE_Y46H3B.2	1.51329	0.597687	0.0531727	clec-204	C-type LECtin
gene-CELE_F47G6.2	1.39299	0.478189	0.0531777	acs-16	AMP-binding domain-containing protein
gene-CELE_C03H5.4	1.75044	0.807717	0.0534609	C03H5.4	Phospholipase A2
gene-CELE_F28F8.1	1.50848	0.593092	0.0534948	acr-18	AcetylCholine Receptor
gene-CELE_F38C2.5	0.616808	-0.697106	0.0535234	ccch-2	CCCH-type zinc finger putative transcription factor
gene-CELE_ZK1290.12	0.725559	-0.462836	0.0535899	wrt-1	Warthog protein 1 N-product
gene-CELE_C44B7.10	0.758685	-0.398426	0.053619	acer-1	Acetyl-CoA deacylase
gene-CELE_F28C6.1	0.725531	-0.46289	0.0536903	aptf-4	Transcription factor aptf-4
gene-CELE_Y77E11A.2	1.32742	0.408621	0.0537811	nadk-1	NAD(+) kinase
gene-CELE_T05E11.8	0.67327	-0.570743	0.0537923	T05E11.8	DUF148 domain-containing protein
gene-CELE_F58D2.2	0.639515	-0.644949	0.0539786	F58D2.2	Uncharacterized protein
gene-CELE_F02H6.5	0.741039	-0.432379	0.0540211	sqrd-1	Pyr_redox_2 domain-containing protein
gene-CELE_T28F3.5	1.40515	0.490728	0.054228	T28F3.5	Acetyl-CoA carboxylase
gene-CELE_C34D4.9	0.623418	-0.681729	0.0543988	nas-8	Zinc metalloproteinase nas-8
gene-CELE_F44C8.6	1.3744	0.458802	0.0544187	nhr-56	NR LBD domain-containing protein
gene-CELE_F32G8.5	0.513762	-0.960827	0.0544345	col-152	Col_cuticle_N domain-containing protein
gene-CELE_T02B5.3	0.700365	-0.513822	0.0546175	cest-1.2	Carboxylic ester hydrolase
gene-CELE_C44C8.6	1.31835	0.398736	0.0547664	mak-2	MAP kinase-activated protein kinase mak-2
gene-CELE_Y73B6BL.19	1.44254	0.528607	0.0548094	shl-1	BTB domain-containing protein
gene-CELE_C41A3.1	0.730361	-0.453318	0.0549155	pks-1	Fatty acid synthase
gene-CELE_K01G5.3	1.36126	0.444943	0.055184	enu-3.6	ENhancer of Uncoordination
gene-CELE_Y106G6G.4	0.690532	-0.53422	0.055239	Y106G6G.4	Uncharacterized protein
gene-CELE_C13C4.2	1.33264	0.414285	0.0553698	nhr-154	Nuclear hormone receptor family member nhr-154
gene-CELE_C44C1.6	0.595075	-0.748857	0.0554375	C44C1.6	Uncharacterized protein
gene-CELE_T24C12.4	0.595075	-0.748857	0.0554375	T24C12.4	Uncharacterized protein
gene-CELE_F55G1.3	0.668008	-0.582062	0.0554603	his-62	putative histone H2B 4
gene-CELE_R08C7.9	0.72782	-0.458346	0.0554752	fbxb-74	F-box domain-containing protein
gene-CELE_K07H8.7	0.555756	-0.847477	0.0555684	K07H8.7	Uncharacterized protein
gene-CELE_F09C6.3	1.7749	0.827735	0.0555684	F09C6.3	Uncharacterized protein
gene-CELE_F38A1.14	1.58809	0.667293	0.0556849	clec-169	C-type lectin domain-containing protein
gene-CELE_Y51B9A.4	0.728502	-0.456995	0.0557089	arrd-2	Arrestin_C domain-containing protein
gene-CELE_F53H2.2	1.57047	0.651198	0.0561467	cnc-7	CaeNaCin (Caenorhabditis bacteriocin)
gene-CELE_K05F6.3	0.706284	-0.50168	0.0563284	fbxb-51	FBA_2 domain-containing protein
gene-CELE_C49C3.9	1.34262	0.425053	0.0563987	C49C3.9	Uncharacterized protein
gene-CELE_C17C3.10	0.381566	-1.38999	0.0565323	hlh-27	BHLH domain-containing protein
gene-CELE_C25G4.7	2.4692	1.30404	0.0565323	C25G4.7	Uncharacterized protein
gene-CELE_F09B12.7	2.4692	1.30404	0.0565323	F09B12.7	Uncharacterized protein
gene-CELE_T07G12.5	0.738952	-0.436447	0.056558	T07G12.5	Uncharacterized protein
gene-CELE_T21C12.8	1.41611	0.501937	0.0566193	T21C12.8	Uncharacterized protein
gene-CELE_F55A12.1	0.76045	-0.395076	0.0566516	wago-2	-
gene-CELE_ZC581.1	1.35219	0.435293	0.0566532	nekl-2	Serine/threonine-protein kinase nekl-2
gene-CELE_F33E2.4	1.64002	0.713709	0.0567127	F33E2.4	DUF281 domain-containing protein
gene-CELE_F33E2.6	1.64002	0.713709	0.0567127	F33E2.6	Uncharacterized protein
gene-CELE_F56A4.2	0.622321	-0.684269	0.0567127	F56A4.2	C-type lectin domain-containing protein
gene-CELE_T19A5.3	0.728602	-0.456797	0.057029	T19A5.3	Uncharacterized protein
gene-CELE_C45B11.6	1.33582	0.41773	0.0571533	C45B11.6	Epoxide hydrolase
gene-CELE_C50E10.6	1.45483	0.540853	0.0571563	sre-54	Serpentine Receptor%2C class E (epsilon)
gene-CELE_Y94H6A.11	0.735435	-0.443331	0.0572624	egrh-3	EGR (Early Growth factor Response factor) Homolog
gene-CELE_T06E4.11	0.62851	-0.669993	0.0574445	pqn-63	Prion-like-(Q/N-rich)-domain-bearing protein
gene-CELE_F40H6.1	0.487251	-1.03726	0.0575192	F40H6.1	Uncharacterized protein
gene-CELE_F20G2.4	1.93293	0.95079	0.0575192	nas-24	Zinc metalloproteinase nas-24
gene-CELE_M151.6	1.93293	0.95079	0.0575192	fbxb-32	-
gene-CELE_T25D10.5	1.93293	0.95079	0.0575192	btb-2	BTB domain-containing protein
gene-CELE_K04G2.4	0.570669	-0.809273	0.0577925	K04G2.4	Uncharacterized protein
gene-CELE_Y41D4B.10	1.31955	0.400041	0.0580035	dsl-3	Delta-like protein
gene-CELE_Y58A7A.6	1.59397	0.672624	0.0580232	glb-32	GLOBIN domain-containing protein
gene-CELE_T25G12.6	1.4183	0.50416	0.0581794	T25G12.6	Uncharacterized protein
gene-CELE_R05H10.6	0.613652	-0.704508	0.0582347	cdh-7	CaDHerin family
gene-CELE_Y39B6A.49	1.36155	0.44525	0.0582858	Y39B6A.49	-
gene-CELE_W02D3.3	0.693324	-0.528399	0.0584292	mec-6	Mechanosensory abnormality protein 6
gene-CELE_C02C2.1	0.74205	-0.430412	0.0584299	tyr-1	Putative tyrosinase-like protein tyr-1
gene-CELE_F38A1.7	2.0057	1.00411	0.0586261	clec-168	C-type lectin domain-containing protein
gene-CELE_ZK938.6	2.0057	1.00411	0.0586261	chil-9	GH18 domain-containing protein
gene-CELE_C06C6.6	0.305133	-1.71249	0.0586286	C06C6.6	-
gene-CELE_C33A12.15	0.305133	-1.71249	0.0586286	ttr-9	TransThyretin-Related family domain
gene-CELE_F56H9.6	0.305133	-1.71249	0.0586286	F56H9.6	C6 domain-containing protein
gene-CELE_R09H10.1	0.305133	-1.71249	0.0586286	R09H10.1	Methyltransf_21 domain-containing protein
gene-CELE_T24D5.5	0.305133	-1.71249	0.0586286	T24D5.5	-
gene-CELE_B0213.8	3.08915	1.62721	0.0586286	str-82	Seven TM Receptor
gene-CELE_C18A3.7	3.08915	1.62721	0.0586286	C18A3.7	Uncharacterized protein
gene-CELE_T13F2.4	3.08915	1.62721	0.0586286	T13F2.4	Uncharacterized protein
gene-CELE_Y5H2A.4	3.08915	1.62721	0.0586286	Y5H2A.4	Uncharacterized protein
gene-CELE_F01G10.6	0.419245	-1.25413	0.0586665	F01G10.6	Uncharacterized protein
gene-CELE_C08G5.6	2.24696	1.16798	0.0586665	C08G5.6	Uncharacterized protein
gene-CELE_M151.9	2.24696	1.16798	0.0586665	M151.9	-
gene-CELE_Y38E10A.13	1.36476	0.448648	0.058938	nspe-1	Nematode Specific Peptide family%2C group E
gene-CELE_T23F11.3	1.37293	0.457262	0.0589567	cdka-1	Cyclin-dependent kinase 5 activator 1
gene-CELE_C54D1.2	1.36033	0.443952	0.059011	clec-86	C-type lectin domain-containing protein
gene-CELE_Y71G12A.4	1.46037	0.54633	0.0590985	Y71G12A.4	AB hydrolase-1 domain-containing protein
gene-CELE_C03B1.5	2.10464	1.07357	0.0591425	C03B1.5	Putative tyrosine-protein kinase C03B1.5
gene-CELE_T01C4.4	2.10464	1.07357	0.0591425	srx-34	G_PROTEIN_RECEP_F1_2 domain-containing protein
gene-CELE_ZK863.5	2.10464	1.07357	0.0591425	srd-4	Serpentine Receptor%2C class D (delta)
gene-CELE_T20B3.14	1.64996	0.72243	0.0592037	T20B3.14	Uncharacterized protein
gene-CELE_C10H11.4	1.33187	0.413449	0.0593174	ugt-28	Glucuronosyltransferase
gene-CELE_T23B12.5	0.602561	-0.730821	0.0595212	T23B12.5	Uncharacterized protein
gene-CELE_D2062.8	1.50376	0.588574	0.0595361	sri-38	Serpentine Receptor%2C class I
gene-CELE_F08D12.10	0.717503	-0.478944	0.0595362	sdz-9	SKN-1 Dependent Zygotic transcript
gene-CELE_T05A6.1	1.32245	0.403211	0.0596614	cki-1	Cyclin-dependent kinase inhibitor 1
gene-CELE_F23A7.4	1.3823	0.46707	0.0599263	F23A7.4	Uncharacterized protein
gene-CELE_F58E6.5	0.627664	-0.671935	0.0599592	F58E6.5	Major sperm protein
gene-CELE_F40E10.5	0.709796	-0.494524	0.0600715	F40E10.5	Uncharacterized protein
gene-CELE_F37H8.6	1.4495	0.535557	0.0607342	F37H8.6	Uncharacterized protein
gene-CELE_F54C8.1	0.611811	-0.708843	0.0608597	F54C8.1	putative 3-hydroxyacyl-CoA dehydrogenase F54C8.1
gene-CELE_C26C6.3	0.679534	-0.557381	0.0612242	nas-36	Zinc metalloproteinase nas-36
gene-CELE_Y65B4BR.2	0.651173	-0.618888	0.0616971	lpr-1	LiPocalin-Related protein
gene-CELE_K08B4.2	1.32719	0.408375	0.0617215	cpg-20	Pep_M12B_propep domain-containing protein
gene-CELE_C09H5.5	1.51008	0.594629	0.0618264	str-144	Seven TM Receptor
gene-CELE_T28B8.4	1.82712	0.869571	0.0622085	T28B8.4	Uncharacterized protein
gene-CELE_ZK829.2	0.57915	-0.787992	0.0622184	hdl-1	putative aromatic-L-amino-acid decarboxylase
gene-CELE_F37B1.1	1.32213	0.402869	0.0624234	gst-24	Glutathione S-Transferase
gene-CELE_F52D2.4	0.760887	-0.394246	0.062576	meg-3	Uncharacterized protein
gene-CELE_B0432.1	1.63213	0.706757	0.0626727	B0432.1	Uncharacterized protein
gene-CELE_F53G12.9	1.63213	0.706757	0.0626727	F53G12.9	GST_C_6 domain-containing protein
gene-CELE_C25B8.4	1.30297	0.381806	0.0626778	clec-266	C-type lectin domain-containing protein
gene-CELE_Y49E10.26	0.708843	-0.496462	0.0628126	Y49E10.26	-
gene-CELE_Y54E10BL.2	0.744479	-0.425696	0.0629436	col-48	Col_cuticle_N domain-containing protein
gene-CELE_ZK742.3	0.699608	-0.515382	0.0629504	ZK742.3	Oxidored_FMN domain-containing protein
gene-CELE_C54G10.4	1.40273	0.488237	0.0630495	slc-25A29	SLC (SoLute Carrier) homolog
gene-CELE_W09C5.1	1.30351	0.382405	0.0632552	W09C5.1	Ribosome biogenesis protein NSA2 homolog
gene-CELE_H09F14.1	1.46685	0.552722	0.0633634	H09F14.1	G_PROTEIN_RECEP_F1_2 domain-containing protein
gene-CELE_F53E10.5	1.34315	0.425616	0.0635571	F53E10.5	Uncharacterized protein
gene-CELE_F20B6.7	0.609754	-0.713701	0.0636857	F20B6.7	-
gene-CELE_Y22D7AR.6	1.37394	0.458318	0.0637271	Y22D7AR.6	Kinase
gene-CELE_B0205.13	1.49735	0.582409	0.064056	B0205.13	Uncharacterized protein
gene-CELE_F19F10.5	0.702016	-0.510425	0.0642327	ets-7	ETS domain-containing protein
gene-CELE_T07A5.7	1.42438	0.510329	0.0642327	T07A5.7	Uncharacterized protein
gene-CELE_Y43F8A.2	0.661069	-0.597126	0.0642731	Y43F8A.2	Uncharacterized protein
gene-CELE_F45E1.6	1.31039	0.389998	0.0643286	his-71	Histone H3.3 type 1
gene-CELE_R05D8.11	0.502772	-0.992025	0.064366	R05D8.11	Uncharacterized protein
gene-CELE_T15B7.16	0.502772	-0.992025	0.064366	lgc-54	Ligand-Gated ion Channel
gene-CELE_Y57A10A.26	1.30766	0.386989	0.0644955	Y57A10A.26	Uncharacterized protein
gene-CELE_Y38F2AL.6	1.4159	0.501722	0.064503	Y38F2AL.6	-
gene-CELE_Y22D7AL.15	1.31825	0.398619	0.0645235	Y22D7AL.15	LITAF domain-containing protein
gene-CELE_C01G6.7	0.753716	-0.407907	0.0646867	acs-7	Acyl-CoA synthetase 7
gene-CELE_M110.1	1.31047	0.390086	0.0649688	col-76	Col_cuticle_N domain-containing protein
gene-CELE_F53A9.6	1.33713	0.419137	0.0650101	F53A9.6	Uncharacterized protein
gene-CELE_C50E10.11	1.7133	0.776774	0.0651021	sre-50	Serpentine Receptor%2C class E (epsilon)
gene-CELE_D2045.5	1.7133	0.776774	0.0651021	D2045.5	Protein kinase domain-containing protein
gene-CELE_F41G4.1	0.682826	-0.550411	0.065378	dyla-1	DYnein Light chain%2C Axonemal p28 type
gene-CELE_T23B12.8	1.46073	0.546689	0.065378	T23B12.8	Cys_knot domain-containing protein
gene-CELE_Y38E10A.26	1.44019	0.526261	0.0654628	nspe-2	Nematode Specific Peptide family%2C group E
gene-CELE_B0304.5	2.55553	1.35362	0.0654974	sra-32	Serpentine receptor class alpha-32
gene-CELE_C45G9.15	2.55553	1.35362	0.0654974	C45G9.15	Uncharacterized protein
gene-CELE_F09C12.6	2.55553	1.35362	0.0654974	F09C12.6	G_PROTEIN_RECEP_F1_2 domain-containing protein
gene-CELE_T24C2.3	2.55553	1.35362	0.0654974	T24C2.3	Uncharacterized protein
gene-CELE_Y46G5A.14	2.55553	1.35362	0.0654974	Y46G5A.14	Uncharacterized protein
gene-CELE_F22E12.3	0.625716	-0.67642	0.065606	F22E12.3	Uncharacterized protein
gene-CELE_B0228.8	0.0240313	-5.37894	0.0656324	B0228.8	Uncharacterized protein
gene-CELE_F07C3.16	0.0240313	-5.37894	0.0656324	F07C3.16	Uncharacterized protein
gene-CELE_F35B12.1	0.0240313	-5.37894	0.0656324	srx-84	7TM_GPCR_Srx domain-containing protein
gene-CELE_F41F3.1	0.0240313	-5.37894	0.0656324	F41F3.1	Uncharacterized protein
gene-CELE_F49H6.12	0.0240313	-5.37894	0.0656324	F49H6.12	Uncharacterized protein
gene-CELE_M01G12.8	0.0240313	-5.37894	0.0656324	M01G12.8	-
gene-CELE_R04D3.8	0.0240313	-5.37894	0.0656324	srd-39	Serpentine Receptor%2C class D (delta)
gene-CELE_R05D3.6	0.0240313	-5.37894	0.0656324	R05D3.6	Putative ATP synthase subunit epsilon%2C mitochondrial
gene-CELE_Y43F8B.10	0.0240313	-5.37894	0.0656324	Y43F8B.10	DUF19 domain-containing protein
gene-CELE_Y45G12C.14	0.0240313	-5.37894	0.0656324	srj-19	Serpentine Receptor%2C class J
gene-CELE_Y60A9.1	0.0240313	-5.37894	0.0656324	Y60A9.1	Uncharacterized protein
gene-CELE_Y67D8C.2	0.0240313	-5.37894	0.0656324	Y67D8C.2	Uncharacterized protein
gene-CELE_AC7.3	40.4059	5.33649	0.0656324	AC7.3	Uncharacterized protein
gene-CELE_C03B1.3	40.4059	5.33649	0.0656324	C03B1.3	Uncharacterized protein
gene-CELE_C08E3.11	40.4059	5.33649	0.0656324	fbxa-159	-
gene-CELE_C44H9.1	40.4059	5.33649	0.0656324	ugt-15	UDP-glucuronosyltransferase
gene-CELE_D1054.6	40.4059	5.33649	0.0656324	D1054.6	-
gene-CELE_F11D5.6	40.4059	5.33649	0.0656324	F11D5.6	Uncharacterized protein
gene-CELE_F36H9.6	40.4059	5.33649	0.0656324	srt-41	Serpentine Receptor%2C class T
gene-CELE_F53E10.8	40.4059	5.33649	0.0656324	F53E10.8	-
gene-CELE_F55D12.3	40.4059	5.33649	0.0656324	nhr-191	-
gene-CELE_H03G16.6	40.4059	5.33649	0.0656324	H03G16.6	Uncharacterized protein
gene-CELE_K06H6.5	40.4059	5.33649	0.0656324	K06H6.5	Uncharacterized protein
gene-CELE_M70.2	40.4059	5.33649	0.0656324	M70.2	Uncharacterized protein
gene-CELE_R08C7.7	40.4059	5.33649	0.0656324	str-185	Seven TM Receptor
gene-CELE_T05C1.5	40.4059	5.33649	0.0656324	T05C1.5	ShKT domain-containing protein
gene-CELE_T27A1.7	40.4059	5.33649	0.0656324	srh-105	Serpentine Receptor%2C class H
gene-CELE_W10G11.14	40.4059	5.33649	0.0656324	clec-130	C-type lectin domain-containing protein
gene-CELE_Y32B12B.3	40.4059	5.33649	0.0656324	srbc-65	Serpentine Receptor%2C class BC (class B-like)
gene-CELE_Y50E8A.18	40.4059	5.33649	0.0656324	Y50E8A.18	-
gene-CELE_Y5H2B.6	40.4059	5.33649	0.0656324	cyp-33C12	CYtochrome P450 family
gene-CELE_ZK84.5	40.4059	5.33649	0.0656324	ZK84.5	Uncharacterized protein
gene-CELE_F22A3.3	0.552197	-0.856744	0.0656553	glr-8	Lig_chan-Glu_bd domain-containing protein
gene-CELE_F55D10.5	0.552197	-0.856744	0.0656553	acc-3	Acetylcholine-gated chloride channel subunit acc-3
gene-CELE_F58E10.5	0.552197	-0.856744	0.0656553	end-3	GATA-type domain-containing protein
gene-CELE_K07H8.11	0.552197	-0.856744	0.0656553	K07H8.11	Uncharacterized protein
gene-CELE_Y76B12C.1	0.552197	-0.856744	0.0656553	cng-2	Cyclic nucleotide-binding domain-containing protein
gene-CELE_T25B2.1	1.7973	0.845831	0.0656553	T25B2.1	Uncharacterized protein
gene-CELE_Y32B12C.3	1.7973	0.845831	0.0656553	Y32B12C.3	-
gene-CELE_T10B5.7	1.31154	0.391258	0.065687	T10B5.7	Lipase_3 domain-containing protein
gene-CELE_F47B8.4	0.69832	-0.518039	0.0657815	F47B8.4	Glutaredoxin domain-containing protein
gene-CELE_C23H3.7	1.38669	0.471648	0.0658068	tre-5	Trehalase
gene-CELE_F19B2.5	1.30181	0.380516	0.0658767	F19B2.5	SNF2_N domain-containing protein
gene-CELE_F35D11.11	0.75501	-0.405433	0.0659785	che-10	Rootletin
gene-CELE_F28D1.5	0.758963	-0.397898	0.0659788	thn-2	THaumatiN family
gene-CELE_C52A10.1	1.31509	0.395164	0.0659824	cest-32	Carboxylic ester hydrolase
gene-CELE_F19H6.5	0.272765	-1.87427	0.0660007	F19H6.5	Uncharacterized protein
gene-CELE_F32G8.3	0.272765	-1.87427	0.0660007	F32G8.3	Uncharacterized protein
gene-CELE_F56H1.3	0.272765	-1.87427	0.0660007	F56H1.3	-
gene-CELE_T05A8.7	0.272765	-1.87427	0.0660007	T05A8.7	Uncharacterized protein
gene-CELE_Y39A3A.7	0.272765	-1.87427	0.0660007	srz-86	-
gene-CELE_AC3.1	3.45692	1.78949	0.0660007	sri-20	Serpentine Receptor%2C class I
gene-CELE_C04B4.4	3.45692	1.78949	0.0660007	C04B4.4	Uncharacterized protein
gene-CELE_F15H9.3	3.45692	1.78949	0.0660007	sri-17	Serpentine Receptor%2C class I
gene-CELE_F18G5.5	3.45692	1.78949	0.0660007	F18G5.5	-
gene-CELE_R03D7.15	3.45692	1.78949	0.0660007	R03D7.15	Uncharacterized protein
gene-CELE_T22H2.2	3.45692	1.78949	0.0660007	oac-47	-
gene-CELE_T28A11.17	3.45692	1.78949	0.0660007	T28A11.17	Uncharacterized protein
gene-CELE_ZK1240.4	3.45692	1.78949	0.0660007	ZK1240.4	-
gene-CELE_C02F4.4	0.69745	-0.519838	0.0661038	C02F4.4	Uncharacterized protein
gene-CELE_T28D6.7	1.34912	0.432018	0.0661137	T28D6.7	START domain-containing protein
gene-CELE_F28H6.8	1.61521	0.691726	0.0661973	F28H6.8	Uncharacterized protein
gene-CELE_T23B3.6	1.61521	0.691726	0.0661973	T23B3.6	Uncharacterized protein
gene-CELE_C06C3.11	0.63218	-0.661593	0.0661973	C06C3.11	-
gene-CELE_Y37E11AL.2	0.63218	-0.661593	0.0661973	Y37E11AL.2	Uncharacterized protein
gene-CELE_T06G6.3	0.487401	-1.03682	0.0663279	T06G6.3	Uncharacterized protein
gene-CELE_T27F6.1	0.487401	-1.03682	0.0663279	T27F6.1	Uncharacterized protein
gene-CELE_F11D5.5	1.93239	0.950385	0.0663279	F11D5.5	Uncharacterized protein
gene-CELE_C07H6.9	1.48394	0.569434	0.0665644	C07H6.9	Uncharacterized protein
gene-CELE_F09E10.6	0.637873	-0.648658	0.0666093	F09E10.6	Uncharacterized protein
gene-CELE_T10E9.4	0.706404	-0.501434	0.0666264	T10E9.4	DX domain-containing protein
gene-CELE_Y53C12B.5	0.587278	-0.767885	0.0667299	mab-3	Protein male abnormal 3
gene-CELE_Y54E2A.7	0.587278	-0.767885	0.0667299	Y54E2A.7	Uncharacterized protein
gene-CELE_Y82E9BL.2	0.587278	-0.767885	0.0667299	Y82E9BL.2	-
gene-CELE_F58D5.3	1.67008	0.739913	0.0667299	F58D5.3	Uncharacterized protein
gene-CELE_T13B5.9	1.50292	0.587772	0.0669021	T13B5.9	Uncharacterized protein
gene-CELE_F56C4.4	1.55509	0.636997	0.0670334	F56C4.4	Uncharacterized protein
gene-CELE_F57H12.3	0.655168	-0.610064	0.0670869	ora-1	Onchocerca Related Antigen family
gene-CELE_F57C12.4	1.30546	0.384563	0.0671394	mrp-2	Uncharacterized protein
gene-CELE_F46C5.1	0.744039	-0.426549	0.0671959	F46C5.1	Uncharacterized protein
gene-CELE_ZK546.6	0.685239	-0.545321	0.067412	msp-152	Major sperm protein 152
gene-CELE_ZK836.3	0.712501	-0.489036	0.0677449	ZK836.3	Uncharacterized protein
gene-CELE_H23L24.3	0.468359	-1.09431	0.0678932	ttll-11	Tubulin polyglutamylase ttll-11
gene-CELE_F40G9.14	2.01107	1.00796	0.0678932	F40G9.14	RING-type domain-containing protein
gene-CELE_T08A9.13	1.68746	0.754852	0.067924	T08A9.13	Uncharacterized protein
gene-CELE_F38E11.1	1.46745	0.553312	0.0680598	hsp-12.3	SHSP domain-containing protein
gene-CELE_Y47G6A.27	0.704177	-0.505991	0.0681225	miro-3	-
gene-CELE_C03A7.11	1.33648	0.41844	0.0681389	ugt-51	Glucuronosyltransferase
gene-CELE_R04E5.10	0.728865	-0.456276	0.0681839	ifd-1	Intermediate filament protein ifd-1
gene-CELE_F09A5.1	1.39064	0.475753	0.0682321	spin-3	MFS domain-containing protein
gene-CELE_C24D10.7	0.412353	-1.27805	0.0682606	nspd-3	Nematode Specific Peptide family%2C group D
gene-CELE_T08G3.7	0.412353	-1.27805	0.0682606	T08G3.7	-
gene-CELE_C27A7.7	2.28468	1.19199	0.0682606	srj-4	Serpentine Receptor%2C class J
gene-CELE_F01D4.3	2.28468	1.19199	0.0682606	F01D4.3	-
gene-CELE_Y97E10B.3	2.28468	1.19199	0.0682606	srsx-6	G_PROTEIN_RECEP_F1_2 domain-containing protein
gene-CELE_Y116A8C.29	1.43377	0.519811	0.0683033	Y116A8C.29	Uncharacterized protein
gene-CELE_F28C10.3	1.31592	0.396067	0.0684885	F28C10.3	Uncharacterized protein
gene-CELE_Y32B12B.8	1.78231	0.833752	0.0684938	Y32B12B.8	Uncharacterized protein
gene-CELE_Y57G11C.23	1.78231	0.833752	0.0684938	Y57G11C.23	MFS domain-containing protein
gene-CELE_F07E5.8	0.444153	-1.17087	0.068727	F07E5.8	WSN domain-containing protein
gene-CELE_F36A2.11	0.444153	-1.17087	0.068727	F36A2.11	Uncharacterized protein
gene-CELE_T04A8.3	0.444153	-1.17087	0.068727	clec-155	-
gene-CELE_C24A3.1	2.12085	1.08464	0.068727	C24A3.1	Uncharacterized protein
gene-CELE_C50H2.4	2.12085	1.08464	0.068727	C50H2.4	Uncharacterized protein
gene-CELE_M02E1.4	2.12085	1.08464	0.068727	M02E1.4	Uncharacterized protein
gene-CELE_F17C11.11	1.29824	0.376557	0.0688528	F17C11.11	Uncharacterized protein
gene-CELE_F10E9.12	1.3293	0.410665	0.0688691	F10E9.12	Uncharacterized protein
gene-CELE_K03A11.5	0.725791	-0.462373	0.0689014	K03A11.5	Uncharacterized protein
gene-CELE_F36H5.5	1.3328	0.414458	0.069024	fbxb-53	FBA_2 domain-containing protein
gene-CELE_Y65B4BL.1	1.33469	0.416501	0.0691049	Y65B4BL.1	Uncharacterized protein
gene-CELE_F30A10.9	1.29941	0.377862	0.069125	F30A10.9	PINc domain-containing protein
gene-CELE_F26A10.1	1.35641	0.439795	0.0691866	nlp-61	Neuropeptide-Like Protein
gene-CELE_F52E10.5	1.32033	0.400901	0.0692358	ifa-3	Intermediate filament protein ifa-3
gene-CELE_Y73B6BL.12	1.48483	0.570298	0.0692507	Y73B6BL.12	Thioredoxin domain-containing protein
gene-CELE_C35A5.6	1.3661	0.450065	0.0692649	C35A5.6	Uncharacterized protein
gene-CELE_R52.7	1.59914	0.677297	0.0697735	srh-195	Serpentine Receptor%2C class H
gene-CELE_D2024.7	1.41903	0.504901	0.0697833	gstk-2	Glutathione s-transferase kappa 2
gene-CELE_D1014.5	0.642753	-0.637664	0.0700061	D1014.5	Uncharacterized protein
gene-CELE_Y52E8A.3	1.6859	0.753521	0.0700096	Y52E8A.3	Thioredoxin domain-containing protein
gene-CELE_R07B7.13	0.647465	-0.627125	0.0701121	nhr-206	Nuclear Hormone Receptor family
gene-CELE_C43G2.5	1.42879	0.514794	0.0701933	try-3	Peptidase S1 domain-containing protein
gene-CELE_F26A1.19	1.42879	0.514794	0.0701933	F26A1.19	Uncharacterized protein
gene-CELE_C14C11.8	0.746073	-0.422611	0.0702234	pqn-13	Prion-like-(Q/N-rich)-domain-bearing protein
gene-CELE_K07F5.11	0.719606	-0.474721	0.0704432	ssq-1	Sperm-Specific family%2C class Q
gene-CELE_ZK1193.5	0.76445	-0.387506	0.070499	dve-1	Homeobox protein dve-1
gene-CELE_Y56A3A.18	1.30223	0.380983	0.0706283	znf-593	Zinc finger protein 593 homolog
gene-CELE_F25F8.1	1.3159	0.39605	0.0708961	F25F8.1	Uncharacterized protein
gene-CELE_C42D4.1	0.772412	-0.372557	0.0709139	C42D4.1	DUF148 domain-containing protein
gene-CELE_C49F8.3	0.740425	-0.433574	0.0709396	C49F8.3	DB domain-containing protein
gene-CELE_C35D10.17	1.32839	0.409681	0.0709716	C35D10.17	COX assembly mitochondrial protein 2 homolog
gene-CELE_Y38F1A.3	0.746837	-0.421135	0.0711117	ptr-18	SSD domain-containing protein
gene-CELE_C24H12.11	1.30286	0.381677	0.0711727	C24H12.11	-
gene-CELE_Y37F4.1	0.614827	-0.701747	0.0713183	Y37F4.1	Uncharacterized protein
gene-CELE_F10G8.2	0.563164	-0.828372	0.0714483	F10G8.2	Uncharacterized protein
gene-CELE_F59C6.6	0.563164	-0.828372	0.0714483	nlp-4	Neuropeptide-Like Protein
gene-CELE_F26F2.5	1.75992	0.815508	0.0714483	F26F2.5	Uncharacterized protein
gene-CELE_T28A11.13	1.75992	0.815508	0.0714483	T28A11.13	Thioredoxin domain-containing protein
gene-CELE_ZK673.11	1.75992	0.815508	0.0714483	ZK673.11	Uncharacterized protein
gene-CELE_Y41D4B.26	1.31053	0.390146	0.0714694	cpg-24	Chondroitin ProteoGlycan
gene-CELE_M88.1	0.744489	-0.425678	0.0715548	ugt-62	UDP-glucuronosyltransferase
gene-CELE_T05H4.15	1.41017	0.49587	0.0716433	T05H4.15	FBA_2 domain-containing protein
gene-CELE_ZK632.3	1.29582	0.373868	0.071776	riok-3	Serine/threonine-protein kinase RIO3
gene-CELE_H16D19.5	1.47693	0.5626	0.0717789	H16D19.5	-
gene-CELE_Y39B6A.38	1.3541	0.437331	0.0720377	reps-1	REPS (RalBP1-associated Eps domain-containing protein) homolog
gene-CELE_C45B2.5	1.3006	0.379173	0.0720686	gln-1	Gln-synt_C domain-containing protein
gene-CELE_F08B12.1	0.751698	-0.411776	0.0721213	prmn-1	PRoMiNin (5-transmembrane domain glycoprotein) homolog
gene-CELE_W05B2.6	0.742407	-0.429717	0.0722026	col-92	Col_cuticle_N domain-containing protein
gene-CELE_C27D6.3	0.623328	-0.681937	0.0722294	C27D6.3	Uncharacterized protein
gene-CELE_C03H5.6	0.665496	-0.587499	0.0724634	C03H5.6	BTB domain-containing protein
gene-CELE_T04C12.7	1.49552	0.580648	0.0724634	T04C12.7	Uncharacterized protein
gene-CELE_C49G9.1	1.37729	0.461833	0.0724843	mec-19	Uncharacterized protein
gene-CELE_C05E11.1	1.2961	0.374177	0.0726239	lnp-1	Endoplasmic reticulum junction formation protein lunapark-1
gene-CELE_F20A1.3	0.226206	-2.14429	0.0727117	srsx-32	G_PROTEIN_RECEP_F1_2 domain-containing protein
gene-CELE_F26G5.12	0.226206	-2.14429	0.0727117	srsx-10	G_PROTEIN_RECEP_F1_2 domain-containing protein
gene-CELE_F33E2.7	0.226206	-2.14429	0.0727117	F33E2.7	Uncharacterized protein
gene-CELE_T09E8.4	0.226206	-2.14429	0.0727117	T09E8.4	G_PROTEIN_RECEP_F1_2 domain-containing protein
gene-CELE_C18B10.5	4.17112	2.06043	0.0727117	srbc-8	Serpentine Receptor%2C class BC (class B-like)
gene-CELE_F37F2.3	4.17112	2.06043	0.0727117	gst-25	GST class-pi
gene-CELE_K04F1.2	4.17112	2.06043	0.0727117	srw-96	-
gene-CELE_T09F5.3	4.17112	2.06043	0.0727117	str-45	Seven TM Receptor
gene-CELE_F07H5.13	1.29389	0.371716	0.0727131	F07H5.13	Uncharacterized protein
gene-CELE_B0205.4	0.662572	-0.593852	0.0727652	B0205.4	L-Fucosyltransferase
gene-CELE_F26G5.1	0.762623	-0.390959	0.0727934	F26G5.1	Uncharacterized protein
gene-CELE_ZK418.7	1.34388	0.426404	0.0728205	ZK418.7	G_PROTEIN_RECEP_F1_2 domain-containing protein
gene-CELE_C47B2.1	1.35724	0.440675	0.0729524	fbxa-140	F-box domain-containing protein
gene-CELE_C30G7.4	1.51831	0.602469	0.0730279	C30G7.4	Uncharacterized protein
gene-CELE_T13G4.2	0.659359	-0.600863	0.0730279	hot-8	Homolog of Odr-2 (Two)
gene-CELE_C50B6.4	0.722026	-0.469876	0.0730585	col-161	Col_cuticle_N domain-containing protein
gene-CELE_F13B10.1	1.29052	0.367952	0.0730744	tir-1	ADP-ribosyl cyclase/cyclic ADP-ribose hydrolase
gene-CELE_F17A9.3	0.693367	-0.52831	0.0731037	atf-8	BZIP domain-containing protein
gene-CELE_Y71D11A.5	0.636991	-0.650655	0.0732074	lgc-46	putative ligand-gated ion channel 46
gene-CELE_Y53F4B.32	1.54691	0.629388	0.0733855	gst-29	Glutathione S-Transferase
gene-CELE_Y27F2A.6	0.65188	-0.617321	0.0733855	Y27F2A.6	Uncharacterized protein
gene-CELE_C45B11.9	1.58385	0.663435	0.0733973	C45B11.9	Uncharacterized protein
gene-CELE_F14B8.4	1.70425	0.769136	0.0735417	F14B8.4	Uncharacterized protein
gene-CELE_F21D5.3	0.754124	-0.407126	0.0735729	F21D5.3	Plastocyanin-like domain-containing protein
gene-CELE_Y82E9BL.14	1.43768	0.523747	0.0736227	fbxa-80	F-box domain-containing protein
gene-CELE_K07C10.1	0.756913	-0.401801	0.073673	ptr-13	SSD domain-containing protein
gene-CELE_C30G4.3	1.31163	0.391366	0.0737599	gcy-11	Receptor-type guanylate cyclase gcy-11
gene-CELE_T17A3.4	0.675792	-0.565349	0.0738677	fbxb-82	F-box domain-containing protein
gene-CELE_T23G5.3	1.32205	0.402772	0.0739026	T23G5.3	Uncharacterized protein
gene-CELE_T12G3.1	1.29043	0.367857	0.0740291	sqst-1	SeQueSTosome related
gene-CELE_C23H4.1	1.29103	0.368527	0.0740528	cab-1	Protein cab-1
gene-CELE_Y40B1B.3	1.29567	0.373695	0.0742117	fbxb-66	F-box domain-containing protein
gene-CELE_Y116A8C.23	0.503982	-0.988556	0.0742126	Y116A8C.23	Uncharacterized protein
gene-CELE_K10C8.4	1.86877	0.90209	0.0742126	K10C8.4	Uncharacterized protein
gene-CELE_T10B9.8	1.46927	0.555096	0.0743317	cyp-13A1	Putative cytochrome P450 CYP13A1
gene-CELE_B0491.8	0.671378	-0.574802	0.074787	clh-2	Chloride channel protein
gene-CELE_K09F6.6	1.40691	0.492532	0.074836	K09F6.6	Uncharacterized protein
gene-CELE_T02E1.6	0.540623	-0.887305	0.0749032	T02E1.6	Uncharacterized protein
gene-CELE_Y48G9A.10	0.540623	-0.887305	0.0749032	cpt-3	Carn_acyltransf domain-containing protein
gene-CELE_F14E5.8	1.79018	0.840104	0.0749032	F14E5.8	Uncharacterized protein
gene-CELE_F41C6.6	1.79018	0.840104	0.0749032	F41C6.6	Uncharacterized protein
gene-CELE_T20H9.2	1.74196	0.800713	0.0749032	fbxa-43	F-box domain-containing protein
gene-CELE_C41G7.6	0.591706	-0.757047	0.0749971	cylc-2	CYLiCin homologue
gene-CELE_F49C12.7	1.30685	0.386094	0.0751068	F49C12.7	CHK domain-containing protein
gene-CELE_C32B5.18	1.42759	0.513586	0.0751427	C32B5.18	Uncharacterized protein
gene-CELE_F19H6.2	1.4547	0.540726	0.0752366	glb-13	GLOBIN domain-containing protein
gene-CELE_CD4.8	1.31734	0.397628	0.0752588	CD4.8	Uncharacterized protein
gene-CELE_F58A6.1	0.737664	-0.438965	0.0752765	F58A6.1	Uncharacterized protein
gene-CELE_F14F9.4	1.29457	0.372469	0.0755212	F14F9.4	Uncharacterized protein
gene-CELE_Y39E4B.14	1.36341	0.447224	0.0755703	Y39E4B.14	-
gene-CELE_E04F6.1	0.153502	-2.70367	0.0757931	srd-59	Serpentine receptor class delta-59
gene-CELE_F54F3.2	0.153502	-2.70367	0.0757931	F54F3.2	-
gene-CELE_T04H1.10	0.153502	-2.70367	0.0757931	srw-80	-
gene-CELE_T12A2.5	0.153502	-2.70367	0.0757931	T12A2.5	-
gene-CELE_Y43D4A.7	0.153502	-2.70367	0.0757931	Y43D4A.7	-
gene-CELE_Y53C10A.15	0.153502	-2.70367	0.0757931	Y53C10A.15	Major sperm protein
gene-CELE_Y59H11AR.10	0.153502	-2.70367	0.0757931	Y59H11AR.10	Uncharacterized protein
gene-CELE_B0205.5	6.15713	2.62226	0.0757931	B0205.5	Uncharacterized protein
gene-CELE_C31B8.9	6.15713	2.62226	0.0757931	C31B8.9	Uncharacterized protein
gene-CELE_D1081.11	6.15713	2.62226	0.0757931	D1081.11	Uncharacterized protein
gene-CELE_F10G7.7	6.15713	2.62226	0.0757931	sre-39	Serpentine Receptor%2C class E (epsilon)
gene-CELE_F23D12.8	6.15713	2.62226	0.0757931	F23D12.8	-
gene-CELE_F31F4.13	6.15713	2.62226	0.0757931	sru-24	Serpentine Receptor%2C class U
gene-CELE_F35F11.3	6.15713	2.62226	0.0757931	F35F11.3	-
gene-CELE_F42F12.14	6.15713	2.62226	0.0757931	F42F12.14	Uncharacterized protein
gene-CELE_F42H11.1	6.15713	2.62226	0.0757931	F42H11.1	Uncharacterized protein
gene-CELE_F49C5.3	6.15713	2.62226	0.0757931	F49C5.3	Uncharacterized protein
gene-CELE_H40L08.2	6.15713	2.62226	0.0757931	H40L08.2	Uncharacterized protein
gene-CELE_K02B2.6	6.15713	2.62226	0.0757931	K02B2.6	Uncharacterized protein
gene-CELE_K02B9.3	6.15713	2.62226	0.0757931	K02B9.3	-
gene-CELE_K09H11.7	6.15713	2.62226	0.0757931	pgph-1	PhosphoGlycolate Phosphatase Homolog
gene-CELE_R04D3.1	6.15713	2.62226	0.0757931	cyp-14A4	CYtochrome P450 family
gene-CELE_R13H9.6	6.15713	2.62226	0.0757931	R13H9.6	Protein kinase domain-containing protein
gene-CELE_T21B4.3	6.15713	2.62226	0.0757931	T21B4.3	C6 domain-containing protein
gene-CELE_T27E7.9	6.15713	2.62226	0.0757931	T27E7.9	Uncharacterized protein
gene-CELE_Y116A8C.44	6.15713	2.62226	0.0757931	Y116A8C.44	Uncharacterized protein
gene-CELE_Y64G10A.8	6.15713	2.62226	0.0757931	srab-24	Serpentine Receptor%2C class AB (class A-like)
gene-CELE_Y97E10AR.8	6.15713	2.62226	0.0757931	Y97E10AR.8	Uncharacterized protein
gene-CELE_K01H12.1	1.30268	0.38148	0.0758657	dph-3	DPH3 homolog
gene-CELE_Y19D2B.2	0.621919	-0.685201	0.0759757	Y19D2B.2	Uncharacterized protein
gene-CELE_F26D2.16	1.41337	0.499141	0.0760033	F26D2.16	Uncharacterized protein
gene-CELE_C53C7.3	0.35223	-1.50541	0.0760833	C53C7.3	Uncharacterized protein
gene-CELE_C28H8.7	2.67557	1.41984	0.0760833	C28H8.7	Uncharacterized protein
gene-CELE_F02C12.2	2.67557	1.41984	0.0760833	F02C12.2	Uncharacterized protein
gene-CELE_F11G11.9	2.67557	1.41984	0.0760833	mpst-4	Putative thiosulfate sulfurtransferase mpst-4
gene-CELE_F21C3.6	2.67557	1.41984	0.0760833	F21C3.6	Uncharacterized protein
gene-CELE_F23F12.10	2.67557	1.41984	0.0760833	srb-11	Serpentine receptor class beta-11
gene-CELE_F32B4.1	2.67557	1.41984	0.0760833	F32B4.1	Uncharacterized protein
gene-CELE_F45C12.1	2.67557	1.41984	0.0760833	irld-33	Insulin/EGF-Receptor L Domain protein
gene-CELE_K02F6.4	2.67557	1.41984	0.0760833	K02F6.4	ANK_REP_REGION domain-containing protein
gene-CELE_K05F1.14	2.67557	1.41984	0.0760833	K05F1.14	Uncharacterized protein
gene-CELE_K11D12.6	2.67557	1.41984	0.0760833	K11D12.6	BPTI/Kunitz inhibitor domain-containing protein
gene-CELE_Y17D7C.1	2.67557	1.41984	0.0760833	Y17D7C.1	Uncharacterized protein
gene-CELE_ZK1025.7	2.67557	1.41984	0.0760833	bah-1	Glycosyltransferase family 92 protein
gene-CELE_T09H2.1	1.34499	0.427592	0.0762495	dach-1	Uncharacterized protein
gene-CELE_Y43B11AR.3	1.3147	0.394734	0.0763309	Y43B11AR.3	Uncharacterized protein
gene-CELE_F56A12.1	1.33177	0.413342	0.0763565	unc-39	Homeobox protein unc-39
gene-CELE_T17A3.2	1.32105	0.401685	0.0763571	pals-25	Protein containing ALS2cr12 (ALS2CR12) signature
gene-CELE_Y38F2AL.2	1.52077	0.604804	0.0763954	mksr-2	MecKel Syndrome 1 (MKS1)-Related
gene-CELE_ZK1248.2	0.76704	-0.382626	0.0768299	col-74	Col_cuticle_N domain-containing protein
gene-CELE_C05G5.7	0.487573	-1.03631	0.0768534	C05G5.7	Uncharacterized protein
gene-CELE_C51E3.2	0.487573	-1.03631	0.0768534	srsx-27	G_PROTEIN_RECEP_F1_2 domain-containing protein
gene-CELE_F32E10.8	0.487573	-1.03631	0.0768534	F32E10.8	Uncharacterized protein
gene-CELE_Y57G11C.50	0.487573	-1.03631	0.0768534	oig-5	Ig-like domain-containing protein
gene-CELE_ZK930.4	0.487573	-1.03631	0.0768534	ZK930.4	Uncharacterized protein
gene-CELE_F55G11.6	1.93176	0.949918	0.0768534	F55G11.6	CUB_2 domain-containing protein
gene-CELE_K11G12.7	1.93176	0.949918	0.0768534	acr-3	Acetylcholine receptor subunit beta-type acr-3
gene-CELE_W09G10.1	1.93176	0.949918	0.0768534	col-72	COLlagen
gene-CELE_C16C4.8	1.55096	0.633164	0.0769265	math-16	MATH (meprin-associated Traf homology) domain containing
gene-CELE_R03E9.4	1.55096	0.633164	0.0769265	irk-1	Inward rectifier potassium channel irk-1
gene-CELE_C08C3.1	0.712199	-0.489648	0.0771624	egl-5	Homeobox protein egl-5
gene-CELE_C54E4.4	1.42252	0.508449	0.0771968	C54E4.4	Uncharacterized protein
gene-CELE_M28.9	1.72577	0.78724	0.0773406	M28.9	Uncharacterized protein
gene-CELE_T27B7.5	1.72577	0.78724	0.0773406	nhr-227	Nuclear Hormone Receptor family
gene-CELE_Y4C6B.6	1.30033	0.378876	0.0773724	gba-4	Putative glucosylceramidase 4
gene-CELE_F49E12.2	1.28746	0.364523	0.0777627	dod-23	Downstream Of DAF-16 (regulated by DAF-16)
gene-CELE_C09G12.1	1.47833	0.563973	0.0780199	ceh-53	Homeobox domain-containing protein
gene-CELE_C36A4.3	0.714211	-0.485578	0.0782592	cyp-25A3	CYtochrome P450 family
gene-CELE_Y63D3A.10	1.39919	0.484594	0.0782592	fbxb-56	F-box domain-containing protein
gene-CELE_K11D12.1	1.77358	0.826665	0.0785181	cwp-4	Coexpressed With Polycystins
gene-CELE_C18D11.6	1.38073	0.465434	0.0785654	C18D11.6	Uncharacterized protein
gene-CELE_F08B4.3	1.3312	0.412725	0.0788329	F08B4.3	-
gene-CELE_Y32B12A.3	1.67615	0.745154	0.0789874	comt-2	Catechol-O-MethylTransferase family
gene-CELE_ZK507.3	0.466907	-1.09879	0.0790364	ZK507.3	-
gene-CELE_Y38A10A.1	2.01741	1.0125	0.0790364	srd-20	Serpentine Receptor%2C class D (delta)
gene-CELE_F12E12.4	0.694586	-0.525775	0.0792021	bath-31	BTB and MATH domain containing
gene-CELE_F27E5.4	0.716101	-0.481766	0.0792985	phg-1	Growth arrest-specific protein 1 homolog
gene-CELE_F40F9.2	1.29781	0.376075	0.079492	tag-120	Uncharacterized protein
gene-CELE_F44G4.5	0.40385	-1.30811	0.0798343	F44G4.5	Uncharacterized protein
gene-CELE_F38C2.8	2.33298	1.22218	0.0798343	hlh-31	BHLH domain-containing protein
gene-CELE_Y105C5B.18	2.33298	1.22218	0.0798343	Y105C5B.18	Uncharacterized protein
gene-CELE_F35D2.5	0.738048	-0.438213	0.0799943	syd-1	Rho GTPase-activating protein syd-1
gene-CELE_C30G4.2	1.52343	0.607325	0.0800406	C30G4.2	BTB domain-containing protein
gene-CELE_ZK896.5	1.63676	0.710842	0.0800549	ZK896.5	CUB_2 domain-containing protein
gene-CELE_F25H8.6	0.750687	-0.413716	0.080057	bed-3	Zinc finger BED domain-containing protein 3
gene-CELE_C17F4.6	1.33263	0.414272	0.080102	gcy-19	Guanylate cyclase
gene-CELE_F55H12.2	1.33737	0.4194	0.0801392	F55H12.2	Uncharacterized protein
gene-CELE_F54B11.5	1.29249	0.370158	0.0801659	F54B11.5	RING-type domain-containing protein
gene-CELE_C13G3.1	1.32654	0.407672	0.0802367	C13G3.1	Uncharacterized protein
gene-CELE_F38A1.5	0.753721	-0.407898	0.0802727	clec-166	C-type lectin domain-containing protein
gene-CELE_C03A7.7	0.440079	-1.18417	0.0803044	abu-6	Activated in Blocked Unfolded protein response
gene-CELE_C12D5.10	2.14061	1.09802	0.0803044	C12D5.10	Uncharacterized protein
gene-CELE_C33D3.5	2.14061	1.09802	0.0803044	C33D3.5	FTH domain-containing protein
gene-CELE_T10B10.7	2.14061	1.09802	0.0803044	ocr-3	Ion_trans domain-containing protein
gene-CELE_T01D3.3	0.757795	-0.40012	0.0806158	T01D3.3	Thyroglobulin type-1 domain-containing protein
gene-CELE_Y55F3AM.10	1.35609	0.439452	0.080655	abhd-14	AB hydrolase-1 domain-containing protein
gene-CELE_C53C7.1	1.65628	0.727949	0.0806944	npr-10	G_PROTEIN_RECEP_F1_2 domain-containing protein
gene-CELE_ZC116.2	0.628733	-0.66948	0.0806944	cyc-2.2	putative cytochrome c 2.2
gene-CELE_C10C6.9	1.42629	0.512263	0.080721	C10C6.9	-
gene-CELE_F48A9.3	1.42629	0.512263	0.080721	try-6	Peptidase S1 domain-containing protein
gene-CELE_T13C5.5	0.755943	-0.40365	0.0808527	bca-1	Beta carbonic anhydrase 1
gene-CELE_Y77E11A.23	1.3114	0.391104	0.080913	Y77E11A.23	Uncharacterized protein
gene-CELE_C54D2.1	0.647551	-0.626934	0.0810025	C54D2.1	EB domain-containing protein
gene-CELE_R09A8.4	0.635916	-0.653091	0.0810153	col-182	-
gene-CELE_F52E1.7	1.29173	0.369301	0.081097	hsp-17	SHSP domain-containing protein
gene-CELE_C48B4.12	1.59768	0.675983	0.0810981	C48B4.12	Uncharacterized protein
gene-CELE_Y58A7A.2	1.59768	0.675983	0.0810981	Y58A7A.2	Uncharacterized protein
gene-CELE_K08F8.4	1.29314	0.370874	0.0811309	pah-1	Phenylalanine-4-hydroxylase
gene-CELE_R10E4.9	1.30056	0.37913	0.0812739	R10E4.9	Very-long-chain (3R)-3-hydroxyacyl-CoA dehydratase
gene-CELE_C15H9.7	1.29091	0.36839	0.0812748	kynu-1	Kynureninase
gene-CELE_F08D12.11	1.31828	0.39866	0.0814211	fbxb-111	F-box B protein
gene-CELE_C54D10.8	1.40108	0.486538	0.081436	pals-38	Protein containing ALS2cr12 (ALS2CR12) signature
gene-CELE_F31E9.4	0.673047	-0.57122	0.0815007	sdz-16	SKN-1 Dependent Zygotic transcript
gene-CELE_F22E5.13	1.37483	0.459256	0.0815363	F22E5.13	Uncharacterized protein
gene-CELE_K02E7.9	0.748779	-0.417388	0.0815535	btb-10	BTB domain-containing protein
gene-CELE_T05E12.3	1.30325	0.382118	0.0816228	T05E12.3	BTB domain-containing protein
gene-CELE_C03G6.17	1.35403	0.437257	0.0818177	C03G6.17	DUF1248 domain-containing protein
gene-CELE_F44A6.3	1.41532	0.501123	0.0818305	F44A6.3	Uncharacterized protein
gene-CELE_C03C10.5	1.33447	0.416268	0.0819312	C03C10.5	Uncharacterized protein
gene-CELE_F07H5.9	0.70106	-0.51239	0.0821315	pho-13	intestinal acid PHOsphatase
gene-CELE_F55B12.10	1.48902	0.574362	0.0821581	F55B12.10	Uncharacterized protein
gene-CELE_Y81G3A.6	0.519462	-0.94491	0.0822399	Y81G3A.6	Uncharacterized protein
gene-CELE_C24H10.4	1.81304	0.858415	0.0822399	C24H10.4	Uncharacterized protein
gene-CELE_F55A4.3	1.81304	0.858415	0.0822399	F55A4.3	Uncharacterized protein
gene-CELE_C04F5.7	1.43634	0.522395	0.0822686	ugt-63	Glucuronosyltransferase
gene-CELE_T28F2.3	0.717127	-0.4797	0.0824816	cah-6	Carbonic anhydrase
gene-CELE_T08E11.7	1.31892	0.399361	0.0825398	fbxa-3	F-box domain-containing protein
gene-CELE_ZC239.6	1.31728	0.397567	0.0825922	ZC239.6	BTB domain-containing protein
gene-CELE_ZK455.5	1.50005	0.585008	0.0828002	ZK455.5	Nucleotid_trans domain-containing protein
gene-CELE_ZC15.7	1.38576	0.470674	0.0828478	mlt-4	ANK_REP_REGION domain-containing protein
gene-CELE_R02E4.3	0.680611	-0.555097	0.0828943	R02E4.3	Uncharacterized protein
gene-CELE_M117.6	1.37195	0.456223	0.0830324	M117.6	Uncharacterized protein
gene-CELE_Y11D7A.9	0.729093	-0.455825	0.0830777	Y11D7A.9	Uncharacterized protein
gene-CELE_C16C4.10	1.69445	0.760819	0.083317	math-5	MATH (meprin-associated Traf homology) domain containing
gene-CELE_F48F7.3	1.69445	0.760819	0.083317	F48F7.3	Hexosyltransferase
gene-CELE_Y69A2AR.19	0.664429	-0.589813	0.0834171	Y69A2AR.19	Uncharacterized protein
gene-CELE_Y49E10.29	0.678588	-0.559393	0.0836751	Y49E10.29	Uncharacterized protein
gene-CELE_Y76A2B.2	0.678588	-0.559393	0.0836751	lron-13	eLRR (extracellular Leucine-Rich Repeat) ONly
gene-CELE_T20F5.5	1.46224	0.548178	0.0836751	T20F5.5	Uncharacterized protein
gene-CELE_T01B11.4	0.596536	-0.745318	0.0845039	ant-1.4	ADP/ATP translocase
gene-CELE_C35A11.1	0.656996	-0.606043	0.0845181	dmsr-7	G_PROTEIN_RECEP_F1_2 domain-containing protein
gene-CELE_F34D10.5	0.656996	-0.606043	0.0845181	lin-48	Uncharacterized protein
gene-CELE_Y38E10A.15	1.32164	0.402329	0.0846717	nspe-7	Nematode Specific Peptide family%2C group E
gene-CELE_C31E10.6	1.28926	0.366548	0.0846815	C31E10.6	Coiled-coil domain-containing protein 93
gene-CELE_T21E8.2	1.39325	0.478459	0.0851104	pgp-7	P-GlycoProtein related
gene-CELE_M176.9	0.627603	-0.672075	0.085174	M176.9	Tyrosine-protein kinase
gene-CELE_C49C3.11	1.47994	0.565537	0.0852558	C49C3.11	C-type lectin domain-containing protein
gene-CELE_C33G8.9	1.38463	0.469505	0.0852877	nhr-140	Nuclear Hormone Receptor family
gene-CELE_C47E12.13	1.38463	0.469505	0.0852877	C47E12.13	Uncharacterized protein
gene-CELE_M04D8.3	1.58123	0.661045	0.0852975	ins-23	putative insulin-like peptide alpha-type 3
gene-CELE_ZK1037.3	1.58123	0.661045	0.0852975	srt-22	Serpentine Receptor%2C class T
gene-CELE_R07E3.4	1.31094	0.390597	0.0854251	R07E3.4	ADP/ATP translocase
gene-CELE_F45F2.13	1.63493	0.709227	0.0854671	his-6	Histone H3
gene-CELE_Y76A2A.1	0.635286	-0.654521	0.0854671	tag-164	Uncharacterized protein
gene-CELE_ZK1320.5	1.60578	0.683278	0.0854838	ZK1320.5	Uncharacterized protein
gene-CELE_M04C7.1	1.4033	0.488825	0.0855526	gpa-15	Guanine nucleotide-binding protein alpha-15 subunit
gene-CELE_C50E3.13	0.770206	-0.376684	0.085564	C50E3.13	Uncharacterized protein
gene-CELE_T21G5.4	0.683564	-0.548853	0.0856398	smz-2	Sperm Meiosis PDZ domain containing proteins
gene-CELE_Y45F10D.13	0.761275	-0.39351	0.0857106	sorb-1	Sorbin and SH3 domain-containing protein 1 homolog
gene-CELE_C04E12.11	1.73157	0.792085	0.0857668	arrd-20	-
gene-CELE_C24A8.5	1.73157	0.792085	0.0857668	C24A8.5	Uncharacterized protein
gene-CELE_F15E6.10	0.505371	-0.984586	0.085967	F15E6.10	Uncharacterized protein
gene-CELE_B0281.8	1.86369	0.898159	0.085967	B0281.8	RING-type domain-containing protein
gene-CELE_W08D2.4	1.27879	0.354775	0.0859716	fat-3	Delta(6)-fatty-acid desaturase fat-3
gene-CELE_ZK1037.6	0.730392	-0.453257	0.0860453	ZK1037.6	CUB_2 domain-containing protein
gene-CELE_T24H10.6	1.29001	0.367385	0.0863585	dyrb-1	Dynein light chain roadblock
gene-CELE_EEED8.4	0.743889	-0.426841	0.0865114	EEED8.4	Putative RNA-binding protein EEED8.4
gene-CELE_F58E10.4	1.28108	0.35736	0.0865258	aip-1	Arsenite Inducible Protein
gene-CELE_Y81B9A.2	1.50179	0.586686	0.0868228	Y81B9A.2	Uncharacterized protein
gene-CELE_M02D8.4	1.27543	0.350989	0.0868633	asns-2	Asparagine synthetase [glutamine-hydrolyzing]
gene-CELE_T24C4.8	1.37423	0.458628	0.0869223	T24C4.8	Uncharacterized protein
gene-CELE_M02F4.7	0.75819	-0.399369	0.0869373	clec-265	C-type LECtin
gene-CELE_F25H5.8	1.31568	0.395813	0.0870099	F25H5.8	Uncharacterized protein
gene-CELE_K09E4.4	1.35695	0.440369	0.0871393	K09E4.4	Uncharacterized protein
gene-CELE_F15A2.6	0.745412	-0.423891	0.0873087	sad-1	Serine/threonine kinase SAD-1
gene-CELE_C49G7.5	1.30178	0.38049	0.0873919	irg-2	Infection Response Gene
gene-CELE_Y54G2A.76	0.679644	-0.557149	0.0874497	Y54G2A.76	Uncharacterized protein
gene-CELE_F57H12.6	0.66515	-0.588249	0.0875783	F57H12.6	Uncharacterized protein
gene-CELE_B0564.3	0.752697	-0.409858	0.0875786	best-1	Bestrophin homolog 1
gene-CELE_F32B6.5	1.3761	0.46059	0.0877769	sss-1	Sperm-Specific family%2C class S
gene-CELE_F52H3.6	1.32037	0.400941	0.0879112	F52H3.6	Serine/threonine-protein phosphatase
gene-CELE_C36A4.2	0.753068	-0.409147	0.0879721	cyp-25A2	CYtochrome P450 family
gene-CELE_F20D6.5	0.578335	-0.790024	0.0880127	F20D6.5	CHK domain-containing protein
gene-CELE_F13H6.1	0.776411	-0.365107	0.0881925	bcl-11	mammalian BCL (B cell lymphoma) gene homologs
gene-CELE_F10F2.2	0.766563	-0.383524	0.0882616	pfas-1	putative phosphoribosylformylglycinamidine synthase
gene-CELE_Y105C5B.12	0.703767	-0.50683	0.0884174	sams-2	-
gene-CELE_C09D4.6	0.330302	-1.59814	0.0884894	C09D4.6	Uncharacterized protein
gene-CELE_C16C8.22	0.330302	-1.59814	0.0884894	C16C8.22	Uncharacterized protein
gene-CELE_C54F6.4	0.330302	-1.59814	0.0884894	swt-2	Sugar transporter SWEET1
gene-CELE_F47B10.3	0.330302	-1.59814	0.0884894	F47B10.3	Uncharacterized protein
gene-CELE_K02A2.4	0.330302	-1.59814	0.0884894	srd-52	-
gene-CELE_C01G5.3	2.85382	1.5129	0.0884894	C01G5.3	Uncharacterized protein
gene-CELE_F14H3.2	2.85382	1.5129	0.0884894	best-12	Bestrophin homolog 12
gene-CELE_F47E1.20	2.85382	1.5129	0.0884894	F47E1.20	Uncharacterized protein
gene-CELE_R06A10.5	2.85382	1.5129	0.0884894	R06A10.5	Uncharacterized protein
gene-CELE_Y40B10A.5	2.85382	1.5129	0.0884894	Y40B10A.5	G_PROTEIN_RECEP_F1_2 domain-containing protein
gene-CELE_Y73C8C.2	2.85382	1.5129	0.0884894	clec-210	C-type LECtin
gene-CELE_M60.2	1.27812	0.354021	0.0885521	endu-2	Poly(U)-specific endoribonuclease
gene-CELE_E02H4.4	1.40217	0.48766	0.0886607	E02H4.4	Uncharacterized protein
gene-CELE_ZK1240.2	1.40543	0.491008	0.0887916	ZK1240.2	RING-type domain-containing protein
gene-CELE_C28C12.1	0.717426	-0.479098	0.0887916	C28C12.1	Uncharacterized protein
gene-CELE_F36D3.4	0.657463	-0.605018	0.088958	F36D3.4	Major sperm protein
gene-CELE_T27A3.5	0.657463	-0.605018	0.088958	T27A3.5	Tyrosine-protein phosphatase
gene-CELE_ZK1053.3	1.43532	0.521373	0.0890408	ZK1053.3	Uncharacterized protein
gene-CELE_H04D03.7	0.698596	-0.51747	0.0890408	H04D03.7	Uncharacterized protein
gene-CELE_F42C5.3	1.32851	0.409807	0.0890464	F42C5.3	Uncharacterized protein
gene-CELE_M28.8	1.29473	0.372652	0.0894257	M28.8	Uncharacterized protein
gene-CELE_F09E10.5	1.93104	0.949375	0.0895125	F09E10.5	Uncharacterized protein
gene-CELE_F29B9.7	1.93104	0.949375	0.0895125	F29B9.7	Uncharacterized protein
gene-CELE_ZC513.8	1.93104	0.949375	0.0895125	col-43	Col_cuticle_N domain-containing protein
gene-CELE_F26D2.15	1.56561	0.646727	0.089536	F26D2.15	Uncharacterized protein
gene-CELE_T13G4.5	1.56561	0.646727	0.089536	T13G4.5	-
gene-CELE_F53F10.1	1.32171	0.402401	0.0896186	F53F10.1	Uncharacterized protein
gene-CELE_T27A3.4	0.723412	-0.467111	0.0897083	spch-3	SPerm CHromatin enriched
gene-CELE_F55A12.7	1.28144	0.357762	0.0897312	apm-1	MHD domain-containing protein
gene-CELE_F16G10.15	0.60482	-0.725423	0.0900806	F16G10.15	-
gene-CELE_T23B3.5	0.697466	-0.519805	0.0900957	T23B3.5	Uncharacterized protein
gene-CELE_Y37E3.13	0.74028	-0.433857	0.0901083	iglr-3	Ig-like domain-containing protein
gene-CELE_Y59A8B.20	0.760306	-0.395347	0.0902827	lon-8	Protein lon-8
gene-CELE_F31F7.2	0.641593	-0.640271	0.0902871	F31F7.2	VWFA domain-containing protein
gene-CELE_F38B6.3	0.641593	-0.640271	0.0902871	F38B6.3	SEA domain-containing protein
gene-CELE_Y116A8C.20	0.641593	-0.640271	0.0902871	Y116A8C.20	Uncharacterized protein
gene-CELE_C49G7.11	1.64684	0.719705	0.090346	djr-1.2	Glutathione-independent glyoxalase DJR-1.2
gene-CELE_T20G5.6	0.634579	-0.656127	0.090346	unc-47	Vesicular GABA transporter
gene-CELE_C52B11.5	1.34897	0.431859	0.0904014	C52B11.5	Uncharacterized protein
gene-CELE_H29C22.1	1.28168	0.358042	0.0905846	H29C22.1	Uncharacterized protein
gene-CELE_Y56A3A.33	1.32229	0.403043	0.0907177	Y56A3A.33	Exonuclease domain-containing protein
gene-CELE_T17H7.1	0.73197	-0.450143	0.0910999	T17H7.1	DUF148 domain-containing protein
gene-CELE_Y73F8A.1173	1.34447	0.427038	0.091118	Y73F8A.1173	-
gene-CELE_C16A3.6	1.27266	0.347842	0.0911979	C16A3.6	Protein MAK16 homolog
gene-CELE_F34D6.3	1.37682	0.461337	0.0913276	sup-9	Two pore potassium channel protein sup-9
gene-CELE_R102.2	1.30873	0.388163	0.0913411	R102.2	DUF4440 domain-containing protein
gene-CELE_F15E11.12	1.4627	0.548632	0.0915217	pud-4	PUD1_2 domain-containing protein
gene-CELE_Y105E8A.1	0.701108	-0.51229	0.0916307	Y105E8A.1	Glutaredoxin domain-containing protein
gene-CELE_C01G12.3	1.36527	0.449182	0.0917979	C01G12.3	Uncharacterized protein
gene-CELE_Y6G8.3	0.767984	-0.380852	0.0918183	ztf-25	Zinc finger putative Transcription Factor family
gene-CELE_C08E8.3	1.41391	0.499691	0.0918694	C08E8.3	Uncharacterized protein
gene-CELE_Y46G5A.34	1.41391	0.499691	0.0918694	Y46G5A.34	Uncharacterized protein
gene-CELE_T26E3.8	0.718992	-0.475952	0.0919494	T26E3.8	F-box domain-containing protein
gene-CELE_Y54G11A.4	1.29545	0.373458	0.0919657	Y54G11A.4	Tetratricopeptide repeat protein 38
gene-CELE_ZC513.2	0.665932	-0.586553	0.0921055	ZC513.2	Uncharacterized protein
gene-CELE_M7.7	0.46518	-1.10414	0.0925345	M7.7	Protein kinase domain-containing protein
gene-CELE_Y48G1BM.6	0.46518	-1.10414	0.0925345	Y48G1BM.6	Uncharacterized protein
gene-CELE_F30A10.11	2.025	1.01792	0.0925345	F30A10.11	Uncharacterized protein
gene-CELE_M01G12.14	2.025	1.01792	0.0925345	M01G12.14	Decapping nuclease
gene-CELE_ZK867.1	0.780343	-0.35782	0.0925764	syd-9	Zinc finger protein syd-9
gene-CELE_B0454.9	1.29707	0.375261	0.0926067	lido-13	LIn-8 Domain containing
gene-CELE_F26D11.13	1.47173	0.557513	0.0926086	F26D11.13	Uncharacterized protein
gene-CELE_Y43F8C.20	1.36689	0.450897	0.0927717	grsp-1	Glycine Rich Secreted Protein
gene-CELE_T27A1.2	1.30659	0.385808	0.093059	T27A1.2	FBA_2 domain-containing protein
gene-CELE_F12E12.9	0.718726	-0.476486	0.0930744	fbxb-92	F-box domain-containing protein
gene-CELE_F41E7.7	1.69374	0.760216	0.0930976	F41E7.7	Uncharacterized protein
gene-CELE_C09F9.3	0.708132	-0.49791	0.0931086	glna-1	Glutaminase
gene-CELE_ZK757.3	0.685954	-0.543816	0.0934836	alg-4	Putative protein tag-76
gene-CELE_C24H12.3	1.32929	0.41066	0.093679	C24H12.3	-
gene-CELE_C04F12.7	0.73342	-0.447289	0.0937834	C04F12.7	Uncharacterized protein
gene-CELE_C26B9.2	0.393099	-1.34704	0.0938808	C26B9.2	Uncharacterized protein
gene-CELE_D2096.16	0.393099	-1.34704	0.0938808	D2096.16	-
gene-CELE_DC2.6	0.393099	-1.34704	0.0938808	srh-77	-
gene-CELE_W04E12.4	0.393099	-1.34704	0.0938808	W04E12.4	Uncharacterized protein
gene-CELE_Y43C5B.2	0.393099	-1.34704	0.0938808	Y43C5B.2	Tyrosine-protein kinase
gene-CELE_Y53F4B.37	0.393099	-1.34704	0.0938808	gst-32	Glutathione S-Transferase
gene-CELE_ZC513.14	0.393099	-1.34704	0.0938808	ZC513.14	DUF19 domain-containing protein
gene-CELE_C38D9.1	2.39707	1.26127	0.0938808	fbxa-171	F-box domain-containing protein
gene-CELE_F42C5.6	2.39707	1.26127	0.0938808	F42C5.6	Uncharacterized protein
gene-CELE_K08D10.7	2.39707	1.26127	0.0938808	scrm-8	Phospholipid scramblase
gene-CELE_R09H3.2	2.39707	1.26127	0.0938808	R09H3.2	Uncharacterized protein
gene-CELE_T07H3.3	1.31037	0.389976	0.0939527	math-38	MATH (meprin-associated Traf homology) domain containing
gene-CELE_F16D3.7	0.69207	-0.53101	0.0939876	ser-5	G_PROTEIN_RECEP_F1_2 domain-containing protein
gene-CELE_F52G3.5	0.703575	-0.507223	0.0942354	F52G3.5	ShKT domain-containing protein
gene-CELE_F13H10.5	0.71081	-0.492463	0.0942478	F13H10.5	Uncharacterized protein
gene-CELE_C08D8.2	1.29762	0.375866	0.0943254	tmd-2	TropoMoDulin
gene-CELE_C02G6.3	0.435105	-1.20056	0.094398	C02G6.3	Uncharacterized protein
gene-CELE_Y82E9BL.4	0.435105	-1.20056	0.094398	fbxa-25	F-box domain-containing protein
gene-CELE_C25E10.11	2.16523	1.11452	0.094398	C25E10.11	Uncharacterized protein
gene-CELE_C25F6.8	2.16523	1.11452	0.094398	C25F6.8	Uncharacterized protein
gene-CELE_H12D21.6	2.16523	1.11452	0.094398	H12D21.6	Uncharacterized protein
gene-CELE_Y43F8A.1	2.16523	1.11452	0.094398	Y43F8A.1	Uncharacterized protein
gene-CELE_K12G11.6	1.36391	0.447749	0.09445	K12G11.6	BPTI/Kunitz inhibitor domain-containing protein
gene-CELE_R05D7.3	1.36391	0.447749	0.09445	R05D7.3	Uncharacterized protein
gene-CELE_W09G12.10	0.653175	-0.614458	0.0945441	W09G12.10	Uncharacterized protein
gene-CELE_Y38C1AA.13	1.32443	0.405368	0.0946305	gfrp-1	GTP cyclohydrolase 1 feedback regulatory protein
gene-CELE_F26G1.11	0.588616	-0.764601	0.0946765	F26G1.11	Uncharacterized protein
gene-CELE_C02F12.10	1.68381	0.751727	0.0946765	ceh-63	Homeobox protein ceh-63
gene-CELE_R03G5.1	1.2677	0.342208	0.0946844	eef-1A.2	Elongation factor 1-alpha
gene-CELE_T12D8.10	1.30934	0.388838	0.0947256	T12D8.10	Uncharacterized protein
gene-CELE_D1014.1	1.38313	0.467937	0.0947723	sul-2	Sulfatase domain-containing protein
gene-CELE_C08A9.8	1.49304	0.578251	0.0948269	lido-3	-
gene-CELE_C34E10.7	0.744178	-0.42628	0.0948723	cnd-1	Neurogenic differentiation factor 1
gene-CELE_T07H3.1	0.722801	-0.468329	0.0950572	bath-47	BTB and MATH domain-containing protein 47
gene-CELE_C25A11.10	0.763428	-0.389436	0.095061	C25A11.10	-
gene-CELE_R07B1.8	0.647666	-0.626678	0.095148	R07B1.8	Uncharacterized protein
gene-CELE_K06B9.4	0.771055	-0.375094	0.0951822	K06B9.4	-
gene-CELE_T26E3.1	1.80461	0.851688	0.095186	clec-103	C-type lectin domain-containing protein
gene-CELE_Y51A2B.4	1.80461	0.851688	0.095186	Y51A2B.4	Lipase_3 domain-containing protein
gene-CELE_Y54G2A.48	1.80461	0.851688	0.095186	Y54G2A.48	Uncharacterized protein
gene-CELE_Y6E2A.4	1.35025	0.433229	0.0952321	Y6E2A.4	Uncharacterized protein
gene-CELE_F57B9.8	0.690602	-0.534074	0.0952346	F57B9.8	Tyrosine-protein kinase
gene-CELE_ZC455.4	0.690602	-0.534074	0.0952346	ugt-6	UDP-glucuronosyltransferase
gene-CELE_F14H8.1	1.28484	0.361584	0.0955621	obr-2	Oxysterol-binding protein
gene-CELE_F28C6.10	1.62511	0.700535	0.0955629	F28C6.10	Uncharacterized protein
gene-CELE_C54E4.3	1.37706	0.461587	0.0955889	gcy-37	Soluble guanylate cyclase gcy-37
gene-CELE_C46H11.9	0.726373	-0.461218	0.0955889	phat-2	PHAryngeal gland Toxin-related
gene-CELE_Y46G5A.30	0.681982	-0.552194	0.0959236	snf-5	Sodium-dependent transporter snf-5
gene-CELE_F37C4.6	0.758413	-0.398944	0.0959438	F37C4.6	Amino_oxidase domain-containing protein
gene-CELE_K02F3.4	1.26645	0.340792	0.0965746	zip-2	Transcription factor zip-2
gene-CELE_C52E4.1	1.2663	0.340624	0.0967744	cpr-1	Gut-specific cysteine proteinase
gene-CELE_Y38H6C.8	1.42055	0.506446	0.0968033	Y38H6C.8	C-type lectin domain-containing protein
gene-CELE_C05B5.8	1.29654	0.374671	0.0969171	C05B5.8	Uncharacterized protein
gene-CELE_C37C3.12	1.47233	0.558103	0.0971922	C37C3.12	Uncharacterized protein
gene-CELE_R107.1	1.2797	0.355807	0.0975073	nac-2	Sodium-dependent high-affinity dicarboxylate transporter 2
gene-CELE_C54D1.6	0.76502	-0.386431	0.0976361	bar-1	Beta-catenin/armadillo-related protein 1
gene-CELE_K04G11.4	1.2872	0.364233	0.0978193	wdr-5.2	WD repeat-containing protein wdr-5.2
gene-CELE_T06D8.3	0.765109	-0.386263	0.097836	plpr-1	acidPPc domain-containing protein
gene-CELE_W03F8.2	0.68727	-0.541052	0.0978698	W03F8.2	-
gene-CELE_F17C11.17	1.26688	0.341279	0.0981577	zip-9	bZIP transcription factor family
gene-CELE_K07F5.9	0.693452	-0.528132	0.0981684	ssp-10	Sperm-specific class P protein 10
gene-CELE_F57G12.1	1.26504	0.339186	0.0982824	F57G12.1	Uncharacterized protein
gene-CELE_F40F12.9	1.34519	0.427811	0.0983386	F40F12.9	Uncharacterized protein
gene-CELE_H20E11.3	1.36413	0.447976	0.0983693	H20E11.3	CUB_2 domain-containing protein
gene-CELE_C55A6.6	1.35391	0.437131	0.0983873	C55A6.6	Uncharacterized protein
gene-CELE_T22H2.3	1.48281	0.568337	0.0984874	sri-11	Serpentine Receptor%2C class I
gene-CELE_F43D2.2	0.776532	-0.364883	0.0985844	F43D2.2	-
gene-CELE_F59F3.6	0.547531	-0.868987	0.0985853	F59F3.6	BTB_2 domain-containing protein
gene-CELE_R04F11.1	0.547531	-0.868987	0.0985853	hpo-30	Uncharacterized protein
gene-CELE_C08F11.4	1.72004	0.782444	0.0985853	sru-21	Serpentine Receptor%2C class U
gene-CELE_C48E7.8	1.72004	0.782444	0.0985853	oac-9	NRF domain-containing protein
gene-CELE_T02D1.4	1.72004	0.782444	0.0985853	T02D1.4	G_PROTEIN_RECEP_F1_2 domain-containing protein
gene-CELE_F57B9.9	0.765713	-0.385125	0.0988826	abu-13	Activated in Blocked Unfolded protein response
gene-CELE_F55C9.11	1.32294	0.403745	0.0991589	F55C9.11	F-box domain-containing protein
gene-CELE_F36A2.10	0.685369	-0.545047	0.099258	F36A2.10	Uncharacterized protein
gene-CELE_C03D6.8	1.26718	0.341619	0.0994764	rpl-24.2	putative ribosome biogenesis protein RLP24
gene-CELE_F49C12.14	0.729478	-0.455065	0.0994913	nspg-11	Nematode Specific Peptide family
gene-CELE_W07E11.2	1.3101	0.389673	0.0997969	flp-3	TPLGTMRF-amide
gene-CELE_W04G5.7	1.4946	0.57976	0.0998022	W04G5.7	Uncharacterized protein
gene-CELE_Y73F8A.16	0.506981	-0.979997	0.100087	tbx-39	Putative T-box protein 39
gene-CELE_F20D1.3	1.26643	0.340769	0.10027	F20D1.3	Uncharacterized protein
gene-CELE_F35E12.8	1.29693	0.375103	0.100316	cld-9	CUB_2 domain-containing protein
gene-CELE_Y41E3.11	0.789936	-0.340193	0.100408	hrpu-1	B30.2/SPRY domain-containing protein
gene-CELE_F21F8.7	1.26257	0.336365	0.100471	asp-6	Aspartic protease 6
gene-CELE_C17F4.3	0.567484	-0.817349	0.100489	C17F4.3	Uncharacterized protein
gene-CELE_Y37H2B.1	1.65949	0.730744	0.100489	Y37H2B.1	-
gene-CELE_Y45F10D.6	1.65949	0.730744	0.100489	Y45F10D.6	Uncharacterized protein
gene-CELE_F31F6.4	1.33393	0.415684	0.100616	flp-8	FMRF-Like Peptide
gene-CELE_F36D3.2	1.38704	0.472013	0.100623	nhr-54	Nuclear hormone receptor family member nhr-54
gene-CELE_R04D3.3	0.787904	-0.343909	0.100633	R04D3.3	Uncharacterized protein
gene-CELE_CHA-1	0.683281	-0.54945	0.100692	cha-1	Choline O-acetyltransferase
gene-CELE_B0507.8	1.27915	0.355185	0.100864	B0507.8	Uncharacterized protein
gene-CELE_R09D1.12	1.34022	0.422472	0.100905	R09D1.12	Protein kinase domain-containing protein
gene-CELE_F34D10.9	1.41647	0.502295	0.100947	F34D10.9	Uncharacterized protein
gene-CELE_E01A2.10	0.767046	-0.382616	0.101182	poml-3	SGL domain-containing protein
gene-CELE_R03E9.1	1.26912	0.343825	0.1013	mdl-1	Mad-like protein 1
gene-CELE_C28F5.2	0.620331	-0.68889	0.101375	glb-9	GLOBIN domain-containing protein
gene-CELE_Y17D7B.7	0.620331	-0.68889	0.101375	Y17D7B.7	-
gene-CELE_C08H9.1	0.640922	-0.64178	0.101375	ctsa-3.2	Serine carboxypeptidase ctsa-3.2
gene-CELE_C30B5.7	0.598372	-0.740886	0.101392	C30B5.7	Uncharacterized protein
gene-CELE_W08E12.8	0.598372	-0.740886	0.101392	W08E12.8	Uncharacterized protein
gene-CELE_ZC477.7	0.598372	-0.740886	0.101392	ZC477.7	Uncharacterized protein
gene-CELE_C55A6.11	1.65423	0.726159	0.101392	C55A6.11	Uncharacterized protein
[truncated: 19,904 more rows]
